# Supplementary material for: Pou4f1-Tbr1 transcriptional cascade controls the formation of Jam2-expressing retinal ganglion cells
Source: Front Ophthalmol (Lausanne). 2023 May 18;3:1175568. doi: 10.3389/fopht.2023.1175568 (PMC10926710; doi:10.3389/fopht.2023.1175568)
Supplement: Supplementary file 7 [file Table_1.xlsx]

## Sheet: Supplementary Table 1
accession	annotation	chromosome	start	end	symbol	totalSignal
NM_001011874	Promoter	chr1	3670234	3672618	Xkr4	11825
NR_033530;NM_025300;NM_001177658	Promoter	chr1	4785320	4786060	Mrpl15	4514
NM_008866	Promoter	chr1	4807415	4808275	Lypla1	3272
NM_011541;NM_001159750;NM_001159751	Promoter	chr1	4857415	4858596	Tcea1	9985
NM_133826	Promoter	chr1	5082914	5083454	Atp6v1h	4388
NM_009826	Promoter	chr1	6213924	6215253	Rb1cc1	14443
NM_183028	Promoter	chr1	7088431	7089247	Pcmtd1	12891
	Intergenic	chr1	7397616	7398762		14828
NM_021511;NR_027664;NM_175236	Promoter	chr1	9545041	9546219	Rrs1;Adhfe1	5003
NR_040462;NM_173443	Promoter	chr1	9748090	9748607	1700034P13Rik;Vcpip1	3714
NM_026493;NM_013715;NR_102282;NM_001277101	Promoter	chr1	10037885	10038288	Cspp1;Cops5	3802
NM_026493;NM_013715;NR_102282;NM_001277101	Promoter	chr1	10039766	10040249	Cspp1;Cops5	3254
NM_001160370;NM_001160371;NM_001160369;NM_177173	Promoter	chr1	11413708	11414958	A830018L16Rik	5252
NM_008678;NM_001077695	Promoter	chr1	13371953	13372894	Ncoa2	6662
NM_008678;NM_001077695	Promoter	chr1	13373373	13374748	Ncoa2	5249
NM_028173	Promoter	chr1	13589488	13590086	Tram1	3714
NM_145381	Promoter	chr1	13660022	13660874	Lactb2	3191
NR_004447	Intergenic	chr1	13834891	13835716	Gm5523	5548
	Intergenic	chr1	13992729	13993456		3901
NM_001252192;NM_010164	Intergenic	chr1	14348460	14349657	Eya1	9701
NM_001098528	Intergenic	chr1	15286186	15287330	Kcnb2	3731
NM_001098528	Intron	chr1	15636888	15638115	Kcnb2	3914
NM_001286628;NM_009352	Promoter	chr1	15805391	15806224	Terf1	4999
NM_011291;NM_133832	Promoter	chr1	16103924	16106723	Rpl7;Rdh10	22049
NM_133832	Intron	chr1	16111488	16112370	Rdh10	7216
NM_133832	Intron	chr1	16123433	16124194	Rdh10	4233
NM_001243238;NM_001111272;NM_011291;NM_025303;NM_133832	Intergenic	chr1	16172501	16173666	Rpl7;Stau2;Rdh10;4930444P10Rik	4222
NM_001271016;NM_001271017;NR_073122;NM_025773	Intron	chr1	16597016	16597796	Ube2w	3280
NM_001271016;NM_001271017;NR_073122;NM_025773	Promoter	chr1	16618594	16619831	Ube2w	4290
NM_020604	Promoter	chr1	17096688	17097936	Jph1	5843
NM_028829;NR_040492	Promoter	chr1	20890351	20891127	Paqr8;6720483E21Rik	3593
NM_027974	Promoter	chr1	20951156	20952073	Efhc1	4736
NM_001012624;NM_001012625	Exon	chr1	22533128	22534174	Rims1	11737
NR_029533;NR_029717	Intergenic	chr1	23255794	23256517	Mir30a;Mir30c-2	10113
NR_029533;NM_001081079;NR_029717	Intergenic	chr1	23342015	23343633	Ogfrl1;Mir30a;Mir30c-2	12207
NM_001081079	Promoter	chr1	23382500	23383867	Ogfrl1	5406
	Intergenic	chr1	23556020	23557261		8515
NM_172124	Promoter	chr1	23761784	23763635	B3gat2	7101
NM_026604	Promoter	chr1	24099702	24100782	Fam135a	5003
NM_001290691;NM_026604;NM_007740	Intergenic	chr1	24124698	24125472	Fam135a;Col9a1	3602
NM_026719	Promoter	chr1	24678071	24679127	Lmbrd1	4409
	Intergenic	chr1	30042257	30043129		3464
NM_001081080;NR_002688;NM_011200	Intergenic	chr1	30873096	30874111	Gm13363;Ptp4a1;Phf3	5971
NR_002688;NM_011200	Promoter	chr1	30948983	30950377	Gm13363;Ptp4a1	13653
NM_133235	Promoter	chr1	32172172	32173200	Khdrbs2	23983
	Intergenic	chr1	32764196	32765013		4393
NM_001290699;NM_133817;NM_001290700	Promoter	chr1	33813692	33814792	Zfp451	4888
NM_001276764;NM_177235	Promoter	chr1	33906937	33908200	Bend6;Dst	4254
NM_001276764	Intron	chr1	33970971	33971958	Dst	4614
NM_001276764	Intron	chr1	33993559	33994703	Dst	8645
NM_001276764;NM_134448;NM_133833	Intron	chr1	34236231	34236789	Dst	3420
NM_027159;NM_178601	Promoter	chr1	34439039	34440171	Ccdc115;Imp4	10905
NM_213727	Promoter	chr1	34579387	34580192	Amer3	3155
NM_183019	Promoter	chr1	34801608	34802457	Arhgef4	2990
	Intergenic	chr1	35201316	35202078		3159
	Intergenic	chr1	35243314	35244608		7579
	Intergenic	chr1	35257329	35258134		5672
	Intergenic	chr1	35957559	35958298		3487
NM_015818	Promoter	chr1	36068099	36069805	Hs6st1	4790
NM_053186;NM_001039551	Promoter	chr1	36511478	36512316	Cnnm3	6322
NM_026241	Promoter	chr1	36546839	36547896	Ankrd39	4928
NM_001126047	Promoter	chr1	36556657	36558435	Sema4c	9678
NM_001126046;NM_201365	Intron	chr1	36610185	36611085	Fam178b	4768
NM_146107	Promoter	chr1	36709405	36710444	Actr1b	5759
NM_018872	Promoter	chr1	36939272	36940439	Tmem131	6010
NM_198006;NM_026123	Promoter	chr1	37429496	37430454	Coa5;Unc50	4490
NM_173870	Promoter	chr1	37540697	37541659	Mgat4a	3412
NM_207228;NM_001290720	Promoter	chr1	37864498	37865674	Tsga10	35122
NM_198303;NM_172054	Promoter	chr1	37996913	37997569	Txndc9;Eif5b	6685
NM_019570	Promoter	chr1	38128810	38129989	Rev1	3128
NM_001290814	Intron	chr1	38230119	38230807	Aff3	3357
NM_001290814	Intron	chr1	38590349	38591742	Aff3	4898
NM_145142;NM_001029878	Intergenic	chr1	38835598	38836820	Chst10;Lonrf2	4742
NM_145142	Promoter	chr1	38897467	38898276	Chst10	3118
NM_026850;NM_145142;NM_001011684	Intergenic	chr1	38966048	38966820	Chst10;Nms;Pdcl3	9926
NM_026850	Promoter	chr1	38987190	38988040	Pdcl3	4564
NR_105767;NM_008719	Intergenic	chr1	39122859	39124227	Mir6349;Npas2	7659
NM_053257;NM_001252219;NM_001252218	Promoter	chr1	39367729	39368659	Rpl31	4062
NM_018775	Promoter	chr1	39478062	39478848	Tbc1d8	4711
NM_018775	Promoter	chr1	39481097	39481796	Tbc1d8	3390
NM_028043	Promoter	chr1	39535223	39536233	Cnot11	4116
NM_170597	Promoter	chr1	39650355	39651423	Creg2	4842
NM_172499	Promoter	chr1	40789823	40790933	Mfsd9	4652
NM_023514	Promoter	chr1	42850707	42851586	Mrps9	6476
NM_023514	Intron	chr1	42889505	42890238	Mrps9	3602
NM_001013025;NM_133818	Promoter	chr1	43098148	43099098	Tgfbrap1;AI597479	11559
NM_026430	Promoter	chr1	43827046	43828218	Uxs1	12353
NM_009418	Promoter	chr1	43933516	43934462	Tpp2	9353
NM_029368	Promoter	chr1	44102026	44102802	Tex30	7024
NM_144558;NM_023645	Promoter	chr1	44118408	44119457	Kdelc1;Bivm	4259
NM_011729	Promoter	chr1	44147287	44148293	Ercc5	4599
NM_028450	Intergenic	chr1	44480557	44481727	Gulp1	3669
NM_028450	Intron	chr1	44608100	44609227	Gulp1	4787
NM_028450	Intron	chr1	44692599	44693634	Gulp1	3071
NM_028599	Promoter	chr1	45795120	45796285	Wdr75	5391
NM_172653	Promoter	chr1	46852677	46854358	Slc39a10	18254
	Intergenic	chr1	50622392	50623936		7958
NM_019790	Promoter	chr1	50926603	50928239	Tmeff2	15752
NM_019790	Intron	chr1	51069404	51069842	Tmeff2	3488
NM_019790	Intron	chr1	51096572	51097187	Tmeff2	6841
NM_028696	Promoter	chr1	51478051	51479136	Nabp1	9140
	Intergenic	chr1	51607277	51607889		3563
NM_001161817;NM_001290982;NM_010863	Promoter	chr1	51915619	51916490	Myo1b	4045
NM_001113383;NM_001205314;NM_009283;NM_001081081;NM_011487;NM_001205313	Intergenic	chr1	52113451	52113982	Gls;Stat4;Stat1	3549
NM_001113383;NM_001081081	Promoter	chr1	52232130	52233888	Gls	18266
NM_133829;NM_178081	Promoter	chr1	52725743	52727456	Mfsd6	8317
NM_008384	Exon	chr1	52798581	52799677	Inpp1	13327
NM_008384	Promoter	chr1	52816672	52817853	Inpp1	6216
NM_146108	Promoter	chr1	52844619	52845361	Hibch	5472
NM_010834	Promoter	chr1	53059999	53060880	Mstn	8031
NM_145517;NM_153556	Promoter	chr1	53296696	53297434	Pms1;Ormdl1	9207
NM_133728;NM_001290984	Promoter	chr1	53352342	53352967	Asnsd1	4765
NM_133810	Promoter	chr1	53784408	53785277	Stk17b	3663
NM_001001883;NM_172655	Intron	chr1	54133698	54134353	Hecw2	3527
NM_001001883;NM_172655	Promoter	chr1	54194675	54195457	Hecw2	3197
NM_001163314	Promoter	chr1	54556973	54558250	Pgap1	11562
NM_026424;NM_001039710	Promoter	chr1	55052269	55053310	Coq10b	6518
NM_010477;NM_008303	Promoter	chr1	55087012	55088672	Hspd1;Hspe1	10175
NM_025283	Promoter	chr1	55130758	55132011	Mob4	5760
NM_175439	Promoter	chr1	55236848	55237657	Mars2	4693
NM_029267;NM_001113367	Promoter	chr1	55363025	55364036	Boll	3797
NM_001114663	Promoter	chr1	55405317	55406515	Plcl1	8038
NM_139146	Intron	chr1	56833967	56835405	Satb2	3667
NR_024325;NM_139146;NR_024326	Promoter	chr1	56972587	56973772	9130024F11Rik;Satb2	6461
NR_037999;NM_028546	Promoter	chr1	57377458	57378558	4930558J18Rik;1700066M21Rik	6731
NM_144882	Promoter	chr1	57774202	57775549	Spats2l	6828
NR_027630;NM_001159864;NM_001159865	Promoter	chr1	57969777	57970382	Kctd18	3155
NM_025824	Promoter	chr1	58392668	58393406	Bzw1	4248
NM_001271526;NM_008765	Promoter	chr1	58504388	58505166	Orc2	5457
NM_172656;NM_172406	Promoter	chr1	58973165	58974161	Trak2;Stradb	7620
NM_001037812;NM_001033449	Promoter	chr1	59119834	59120794	Tmem237	4378
NM_028717;NM_146109;NM_001159948	Promoter	chr1	59236667	59237699	Als2	3146
NM_008057	Promoter	chr1	59482572	59484498	Fzd7	6540
NM_007561	Promoter	chr1	59762554	59764200	Bmpr2	10282
NM_007561	Intron	chr1	59848297	59848923	Bmpr2	4400
NM_001037725	Promoter	chr1	59912759	59913821	Fam117b	5734
NM_021312;NM_001199060;NM_001199061;NM_139150;NM_001285463	Promoter	chr1	60097495	60098825	Wdr12;Carf	13046
NM_173444	Promoter	chr1	60180069	60181150	Nbeal1	22599
NM_030013	Promoter	chr1	60342966	60343777	Cyp20a1	4676
NM_001198571;NM_001198570;NM_198127	Promoter	chr1	60408962	60410288	Abi2	5153
NM_001045513	Promoter	chr1	60566136	60567397	Raph1	8154
NM_001081050	Intron	chr1	62213184	62214145	Pard3b	7181
NM_001077405;NM_001077404;NM_001077407;NM_001077406;NM_001077403;NM_010939	Promoter	chr1	62703034	62704016	Nrp2	4699
NM_001077405;NM_001077404;NM_001077407;NM_001077406;NM_001077403;NM_010939	Intron	chr1	62706183	62707286	Nrp2	4643
NM_001077405;NM_001077404;NM_001077403;NM_010939	Intron	chr1	62802695	62803520	Nrp2	7592
NM_001081658	Intron	chr1	63667076	63668179	Dytn	6463
NM_001081658	Promoter	chr1	63686552	63687226	Dytn	6234
NM_172422;NM_001256158;NM_001081658;NM_029696	Intergenic	chr1	63779797	63781255	Mdh1b;Dytn;Fastkd2;4933402D24Rik	5122
NM_001256158;NM_029696;NM_172422	Intergenic	chr1	63827980	63828740	Mdh1b;Fastkd2;4933402D24Rik	3248
NM_033563	Intron	chr1	64059754	64061478	Klf7	15180
NM_033563	Promoter	chr1	64121565	64122701	Klf7	16248
NM_033563	Intergenic	chr1	64148927	64149593	Klf7	4977
NM_033563	Intergenic	chr1	64164924	64165476	Klf7	3516
NM_033563	Intergenic	chr1	64187602	64188456	Klf7	3422
NM_033563	Intergenic	chr1	64191521	64192191	Klf7	7381
	Intergenic	chr1	64223468	64224594		6118
	Intergenic	chr1	64225830	64226743		4180
	Intergenic	chr1	64288925	64289692		3471
	Intergenic	chr1	64412420	64413504		4428
NM_133828;NM_009952;NM_001037726	Intergenic	chr1	64445704	64446495	Creb1	3052
NM_133828;NM_009952;NM_001037726	Promoter	chr1	64532267	64533201	Creb1	10218
NM_025964	Promoter	chr1	64616834	64617867	Mettl21a	5815
NR_038009;NM_001097644	Promoter	chr1	64690411	64691706	Ccnyl1;2810408I11Rik	7200
NM_022721;NM_001042659	Promoter	chr1	64735442	64736693	Fzd5	4863
NM_022721;NM_001042659	Promoter	chr1	64737025	64737805	Fzd5	3580
NM_001039493	Intron	chr1	64799532	64800249	Plekhm3	3406
NM_010497	Promoter	chr1	65178146	65179141	Idh1	4042
NM_011086;NM_001111320	Promoter	chr1	65186527	65187063	Idh1;Pikfyve	4425
NM_001039934;NM_008632	Promoter	chr1	66174714	66175735	Map2	4550
NM_025683	Promoter	chr1	66700491	66701349	Rpe	7854
NM_177645;NM_001122738	Promoter	chr1	66817122	66818457	Kansl1l	5206
NM_177164	Exon	chr1	70883963	70884756	Vwc2l	3316
NM_007525	Promoter	chr1	71102242	71103363	Bard1	6396
NM_026195	Promoter	chr1	71556797	71557552	Atic	4673
NM_001005423	Intron	chr1	72197751	72199161	Mreg	12418
NM_023523;NM_175564;NM_001005423;NM_009533	Intergenic	chr1	72243767	72244977	Tmem169;Pecr;Xrcc5;Mreg	4229
NM_018817	Promoter	chr1	72582736	72583610	Smarcal1	3494
NM_009084	Promoter	chr1	72710733	72711835	Rpl37a	3045
NM_146110;NM_025580;NM_001190444;NM_001039509	Promoter	chr1	74284263	74285338	Pnkd;Aamp	3514
NM_019999	Promoter	chr1	74332079	74332837	Pnkd	3067
NM_153088;NR_029743	Promoter	chr1	74391865	74393288	Mir26b;Ctdsp1	4222
NM_029888;NM_025784	Promoter	chr1	74587381	74588674	Zfp142;Bcs1l	6323
NM_001014974	Promoter	chr1	74661638	74662374	Ttll4	3509
NM_009518	Exon	chr1	74802947	74803927	Wnt10a	3370
NM_029342	Intron	chr1	75022050	75022737	Nhej1	3856
NM_170755;NM_026977	Promoter	chr1	75142361	75143114	Cnppd1;Fam134a	3748
NM_026846;NM_001159906;NM_001159905	Promoter	chr1	75168209	75169280	Zfand2b	4181
NM_001267620;NM_026187;NM_001288612;NM_001288613;NR_109938;NM_001003917;NR_051998;NR_051999	Promoter	chr1	75191772	75192410	Atg9a;Ankzf1	3489
NM_009447;NM_011494;NM_001277992;NR_102731	Exon	chr1	75214408	75215046	Tuba4a;Stk16	3618
NM_016878;NM_001110831	Promoter	chr1	75317000	75318256	Dnpep	28522
NR_037976	Intron	chr1	75371315	75372232	Gm15179	7052
NM_183022	Promoter	chr1	75449928	75450819	Asic4	5350
NM_183022	Intron	chr1	75461360	75462683	Asic4	3158
NM_177056;NM_001001566;NM_001001565	Promoter	chr1	75478538	75480354	Tmem198;Chpf	7890
	Intergenic	chr1	77081584	77082189		4502
NM_007936	Intergenic	chr1	77310315	77311233	Epha4	3270
NR_105770	Promoter	chr1	77499231	77501562	Mir6352	6018
NM_007936	Promoter	chr1	77514745	77515888	Epha4	3410
NR_102757;NM_001278075;NM_011811;NR_102758	Exon	chr1	78425266	78426585	Farsb	5943
NR_102757;NM_001278075;NM_011811;NR_102758	Promoter	chr1	78488276	78489443	Farsb	4763
NM_001001981;NM_001033606;NM_001136226;NM_028817;NM_001136222	Promoter	chr1	78657645	78658543	Acsl3;Utp14b	5322
NM_027057;NM_001111279	Promoter	chr1	79760993	79761839	Wdfy1	3311
NM_016716	Promoter	chr1	80340883	80341383	Cul3	3094
NM_010570	Promoter	chr1	82289415	82291865	Irs1	9949
NM_010570	Promoter	chr1	82292602	82293341	Irs1	3329
NM_029777	Promoter	chr1	82315954	82316956	Rhbdd1	6666
NM_029777	Intron	chr1	82322675	82323380	Rhbdd1	4531
NM_029777;NM_001122685	Intron	chr1	82368619	82369395	Rhbdd1	4863
NM_152915;NR_039588	Promoter	chr1	84695268	84696258	Mir5126;Dner	4472
NM_025386;NM_133975	Promoter	chr1	84839339	84840471	Trip12;Fbxo36	3499
NM_027921	Promoter	chr1	84934202	84934958	Slc16a14	3510
NM_001144992;NM_001144993	Promoter	chr1	86045861	86046776	2810459M11Rik	3157
NM_027357	Promoter	chr1	86064069	86065003	Psmd1	4051
NM_030184;NM_027456	Promoter	chr1	86154388	86155082	Armc9	3414
NM_010880;NR_015507;NR_002851	Promoter	chr1	86358649	86360155	Ncl;Snord82;C130036L24Rik	13718
NM_027966;NM_008801;NM_010341;NM_172974;NM_008972	Intergenic	chr1	86487371	86488157	Cops7b;Nmur1;1700019O17Rik;Pde6d;Ptma	4158
NM_027966;NM_008801;NM_172974;NM_008972	Intergenic	chr1	86491598	86492675	Cops7b;1700019O17Rik;Pde6d;Ptma	3161
NM_027966;NM_008801;NM_172974;NM_008972	Intergenic	chr1	86503661	86505104	Cops7b;1700019O17Rik;Pde6d;Ptma	5323
NM_008972	Promoter	chr1	86524831	86527301	Ptma	12209
NM_008972	Promoter	chr1	86527492	86528719	Ptma	3464
NM_008801	Promoter	chr1	86582127	86582893	Pde6d	4575
NM_146112;NM_001110212	Promoter	chr1	87326737	87327794	Gigyf2	5140
NM_029846;NM_001205392;NM_001205391	Promoter	chr1	87755881	87756571	Atg16l1	3040
NM_008132;NR_037971	Intergenic	chr1	88574639	88575297	Glrp1;Gm19589	4814
NM_177305	Promoter	chr1	88700930	88702766	Arl4c	7070
NM_177305;NR_040493	Intergenic	chr1	88763873	88764339	2410088K16Rik;Arl4c	3056
NM_177305;NR_040493	Intergenic	chr1	88800331	88800952	2410088K16Rik;Arl4c	3169
NM_133816	Promoter	chr1	89069873	89071258	Sh3bp4	10921
NM_178119;NM_001037136	Promoter	chr1	89454465	89455216	Agap1	3961
NM_178119;NM_001037136	Intron	chr1	89540567	89542021	Agap1	13247
NM_178119;NM_001037136	Intron	chr1	89550043	89551062	Agap1	5595
NM_178119;NM_001037136	Intron	chr1	89580267	89582140	Agap1	11517
NM_178119;NM_001037136	Intron	chr1	89750374	89751542	Agap1	3465
NM_029122	Intron	chr1	90132457	90133215	Iqca	4195
NM_008515;NM_053015;NM_001159725;NM_008998;NM_001101647;NM_001111312;NM_001111311	Intergenic	chr1	90973147	90973828	Prlh;Lrrfip1;Rab17;Mlph	3100
NM_008515;NM_053015;NM_001159725;NM_008998;NM_001101647;NM_001111312;NM_001111311	Intergenic	chr1	90975705	90976510	Prlh;Lrrfip1;Rab17;Mlph	3248
NM_008515;NM_001111311	Promoter	chr1	91052368	91053345	Lrrfip1	5863
NM_026454	Promoter	chr1	91249814	91250612	Ube2f	4627
NM_001033292	Intron	chr1	91331066	91331948	Espnl	13972
NM_019479	Promoter	chr1	91412484	91414042	Hes6	8248
NM_011066	Intron	chr1	91421693	91422981	Per2	5038
NM_011066	Promoter	chr1	91458966	91459888	Per2	9912
NM_001039126;NM_023046	Promoter	chr1	91539663	91541207	Asb1	9175
NM_207225	Intergenic	chr1	92180092	92181290	Hdac4	18532
NM_207225	Intergenic	chr1	92208145	92209533	Hdac4	12778
	Intergenic	chr1	92259646	92260456		4038
	Intergenic	chr1	92271798	92272538		5419
	Intergenic	chr1	92285851	92286632		19891
NM_146491;NM_146490;NR_028108;NM_153114;NM_001163425;NM_146277;NM_206896	Intergenic	chr1	92677164	92678505	Olfr12;Olfr1411;Olfr1410;Olfr1412;Myeov2;Otos	20124
NM_146491;NM_146490;NR_028108;NM_153114;NM_001163425;NM_146277;NM_206896	Intergenic	chr1	92678978	92680488	Olfr12;Olfr1411;Olfr1410;Olfr1412;Myeov2;Otos	7148
NM_146491;NM_146490;NR_028108;NM_153114;NM_001163425;NM_146277;NM_206896	Intergenic	chr1	92680861	92681450	Olfr12;Olfr1411;Olfr1410;Olfr1412;Myeov2;Otos	2994
NM_175118	Promoter	chr1	92906742	92907525	Dusp28	4942
NM_181405	Exon	chr1	92918564	92920165	Rnpepl1	3323
NM_011796	Promoter	chr1	92934122	92935239	Capn10	12214
NM_022320	Promoter	chr1	92978166	92978991	Gpr35	3191
NM_001294149;NM_001110315;NM_008440	Promoter	chr1	93100069	93102136	Kif1a	6829
NM_172463	Promoter	chr1	93235471	93237313	Sned1	4469
NM_080850;NM_023200;NR_105867	Promoter	chr1	93343047	93344216	Ppp1r7;Mir6902;Pask	3598
NM_010891;NM_133808;NM_001159719;NM_001159718;NM_001159717	Promoter	chr1	93477796	93479688	Hdlbp;Sept2	19162
NM_021537	Promoter	chr1	93634941	93636495	Stk25	7547
NM_025920;NM_174874	Promoter	chr1	93754306	93755349	Atg4b;Thap4	3688
NM_001105667;NM_025454;NM_023136	Promoter	chr1	93803473	93804643	Ing5;Dtymk	10878
NM_178882	Promoter	chr1	93824599	93825651	D2hgdh	5133
NM_023136;NM_001039219;NM_001105667;NM_025454;NM_001205249;NM_178882;NM_199366	Intergenic	chr1	93900871	93901545	Gm6086;Gm9994;D2hgdh;Dtymk;Ing5;Gal3st2	4789
NM_008798;NM_001205249;NM_173772;NM_001039219	Intergenic	chr1	94034782	94036353	Neu4;Gm6086;Pdcd1;Gm9994	4797
NM_026321	Promoter	chr1	95313496	95314259	Fam174a	6361
NM_001159745;NM_009183	Promoter	chr1	95667378	95668157	St8sia4	4987
NM_133825	Promoter	chr1	97660896	97662274	D1Ertd622e	9413
NM_173760;NM_026250	Promoter	chr1	97769505	97770703	Ppip5k2;Gin1	4926
NM_013626	Exon	chr1	97976759	97977427	Pam	3505
NM_013626	Promoter	chr1	98094545	98096207	Pam	5818
NM_178779;NM_001160368	Promoter	chr1	105355981	105356950	Rnf152	4268
NM_173187;NM_029349;NM_013784	Promoter	chr1	105663021	105664763	2310035C23Rik;Pign	7180
NM_001122676;NM_001122675	Promoter	chr1	105989877	105992063	Zcchc2	14355
NM_133821;NR_040630	Promoter	chr1	106170796	106173613	Gm20753;Phlpp1	45863
NM_027534	Promoter	chr1	106758615	106760222	Kdsr	10819
NM_009190	Promoter	chr1	106796220	106796797	Vps4b	3878
NM_001081316	Promoter	chr1	111864085	111865320	Dsel	8751
	Intergenic	chr1	112416508	112417082		4551
NM_001077425	Intron	chr1	115784594	115785233	Cntnap5a	3835
NM_011650	Promoter	chr1	118310794	118311455	Tsn	3382
NM_001081125	Intron	chr1	118880399	118881470	Gli2	11832
NM_001081125	Intron	chr1	118941112	118941868	Gli2	4817
NM_001081125	Intron	chr1	118954447	118955995	Gli2	8295
NM_001081125	Intron	chr1	118983903	118984711	Gli2	3009
NM_008381;NM_022327	Intergenic	chr1	119388557	119389653	Inhbb;Ralb	4580
NM_008381;NM_022327	Intergenic	chr1	119407476	119408191	Inhbb;Ralb	5509
NM_022327	Promoter	chr1	119504258	119505747	Ralb	8718
NM_146103	Promoter	chr1	119525821	119526645	Tmem185b	4123
NM_145506;NM_001113416	Promoter	chr1	119648428	119649172	Epb4.1l5	4166
NM_019933	Promoter	chr1	119837078	119838167	Ptpn4	6836
NM_001172074;NM_028439;NM_001037999;NM_007830	Promoter	chr1	120119613	120121355	Dbi;3110009E18Rik	4633
NM_001172074;NM_028439	Intron	chr1	120167512	120168662	3110009E18Rik	3895
NM_001085409;NM_207233;NM_133186	Intergenic	chr1	120325664	120326506	Steap3;C1ql2	7415
NM_133748;NM_001271531;NM_001271532	Promoter	chr1	121327125	121328403	Insig2	6838
NM_199021	Intron	chr1	123945712	123946764	Dpp10	7556
NM_001205386;NM_001205385;NM_023735	Promoter	chr1	125434908	125436029	Actr3	11095
NM_028787	Promoter	chr1	125560199	125561574	Slc35f5	18979
NM_176957;NM_001081756	Intron	chr1	126547368	126548807	Nckap5	5969
NM_176957;NM_001081756	Intron	chr1	126573546	126574892	Nckap5	3866
NM_176957;NM_001081756	Intergenic	chr1	126896296	126897615	Nckap5	10843
NM_145128	Promoter	chr1	127204697	127205548	Mgat5	4503
NM_028135	Intron	chr1	127508128	127509335	Tmem163	4508
NM_028135	Intron	chr1	127576781	127577610	Tmem163	3110
NM_028135	Intron	chr1	127594732	127595685	Tmem163	3217
NM_028135	Exon	chr1	127667975	127668732	Tmem163	3004
NM_028135	Promoter	chr1	127677507	127678394	Tmem163	3305
NR_045298;NM_028399	Promoter	chr1	127773624	127774638	Ccnt2;2900009J06Rik	6848
NM_001285945;NM_027678	Intron	chr1	127989853	127990692	Zranb3	3047
NM_001285945;NM_027678;NM_181750	Promoter	chr1	128102483	128103631	R3hdm1;Zranb3	11460
NM_026390	Promoter	chr1	128243813	128244643	Ubxn4	3159
NM_009911	Promoter	chr1	128592418	128593490	Cxcr4	2989
NM_172485	Promoter	chr1	129272569	129274137	Thsd7b	6342
NM_172485	Intron	chr1	129324499	129325770	Thsd7b	9709
NM_172485	Intron	chr1	129473412	129474067	Thsd7b	13705
NM_172485	Intron	chr1	129493517	129494828	Thsd7b	11228
NM_172485;NM_007827	Intergenic	chr1	130301707	130302355	Thsd7b;Daf2	9361
NM_008825;NM_001162416;NM_178691;NR_027859	Promoter	chr1	130715527	130716250	Pfkfb2;Yod1	6730
NM_145508	Promoter	chr1	131138020	131138737	Dyrk3	5077
NM_175382;NM_001081011	Promoter	chr1	131526241	131528330	Fam72a;Srgap2	28413
NM_172510;NM_001114662	Promoter	chr1	132067230	132068342	Mfsd4	3335
NM_144810;NM_001033250;NM_001195025;NR_029777;NM_178874;NM_028778	Intergenic	chr1	132282992	132283771	Tmcc2;Mir135b;Nuak2;Klhdc8a;Lemd1	4378
NM_144810;NM_001033250;NM_001195025;NR_029777;NM_178874;NM_028778	Intergenic	chr1	132287710	132288544	Tmcc2;Mir135b;Nuak2;Klhdc8a;Lemd1	3736
NM_178874	Intron	chr1	132371720	132372990	Tmcc2	5253
NM_172516	Promoter	chr1	132417273	132418003	Dstyk	3852
NM_001160318;NM_182716;NM_001160317	Intron	chr1	132694462	132695553	Nfasc	5130
NM_001160318	Promoter	chr1	132706717	132707927	Nfasc	5254
NM_182716;NM_001160317	Intron	chr1	132717835	132719780	Nfasc	14990
NM_182716;NM_001160318;NR_045892;NM_001160317	Intergenic	chr1	132765864	132766602	Nfasc;Gm10538	6164
NM_133819	Promoter	chr1	133130818	133131718	Ppp1r15b	7632
NM_001099276;NM_133819;NM_182930;NR_037984;NM_001160268	Intergenic	chr1	133181133	133183607	Pik3c2b;Plekha6;Ppp1r15b;Gm19461	20743
NM_054077;NM_213616;NM_001160421;NR_105868;NM_001167949;NM_001160420;NM_054076;NM_001160422	Intergenic	chr1	133825306	133826228	Prelp;Atp2b4;Optc;Mir6903	3866
NM_054077;NM_001160420;NM_054076;NM_001160422;NM_001160421	Intergenic	chr1	133886258	133887889	Prelp;Optc	10009
NM_027979;NM_001284525;NM_021355;NM_001284524;NM_007570	Intergenic	chr1	134060828	134061647	Chit1;Btg2;Fmod	3977
NM_007570	Promoter	chr1	134078843	134079734	Btg2	3663
NM_001042485;NM_020588	Promoter	chr1	134362337	134363083	Tmem183a	3439
NM_028320	Promoter	chr1	134415015	134415998	Adipor1	5608
NM_145510	Promoter	chr1	134494501	134495239	Rabif	4164
NM_001081307	Promoter	chr1	134955494	134956321	Ppp1r12b	5581
NR_046167;NR_046170;NM_001039472;NR_046169;NR_046168	Promoter	chr1	136130774	136131886	Gm15850;Kif21b	6318
NM_028872	Intron	chr1	136228515	136229759	5730559C18Rik	10360
NM_001101516	Promoter	chr1	136259949	136261252	Gpr25	4989
NM_001081360	Promoter	chr1	136345290	136346550	Camsap2	6853
NR_024328;NM_026500	Promoter	chr1	136415003	136415591	9230116N13Rik;Ddx59	4176
NM_001160251;NM_177643	Promoter	chr1	136624370	136625100	Zfp281	3836
NM_030676;NM_001159769	Intron	chr1	136862186	136862944	Nr5a2	4455
	Intergenic	chr1	137373440	137374265		4351
	Intergenic	chr1	137464863	137465424		3325
NR_029820;NR_029795	Intergenic	chr1	137898208	137898812	Mir181b-1;Mir181a-1	3151
NR_029820;NR_029795	Intergenic	chr1	137899800	137901058	Mir181b-1;Mir181a-1	3528
NR_029820;NR_029795	Intergenic	chr1	137946840	137947690	Mir181b-1;Mir181a-1	3334
NR_029820;NR_029795	Promoter	chr1	137963777	137964486	Mir181b-1;Mir181a-1	4299
NM_011210;NM_001268286;NM_001111316;NM_177397	Intergenic	chr1	138246315	138247097	Atp6v1g3;Ptprc	4098
NM_021605;NM_177397	Intergenic	chr1	138384939	138385811	Nek7;Atp6v1g3	9744
NM_021605	Promoter	chr1	138619039	138619944	Nek7	4574
NM_172643	Promoter	chr1	139421904	139422809	Zbtb41	6404
NM_009791	Promoter	chr1	139454086	139455590	Aspm	4485
NM_145991	Promoter	chr1	143702168	143703243	Cdc73	3411
NM_019562;NM_001159866;NM_013835	Promoter	chr1	143777074	143778044	Uchl5;Trove2	5684
NM_009061	Promoter	chr1	144003881	144004578	Rgs2	5541
NM_001077237;NM_145511;NM_133780	Promoter	chr1	150392569	150393976	BC003331;Tpr	20600
NM_021400	Exon	chr1	150454554	150455626	Prg4	4454
NR_038011	Intergenic	chr1	151179535	151180783	C730036E19Rik	8440
NM_001039511;NM_054102;NM_001039512	Intergenic	chr1	151265678	151266181	Ivns1abp	4492
NM_001039511;NM_054102;NM_001039512	Promoter	chr1	151343754	151345169	Ivns1abp	6119
NM_026876;NM_025819	Promoter	chr1	151427927	151429171	Trmt1l;Swt1	12299
NM_001039644	Promoter	chr1	151754946	151756033	Edem3	18192
NM_001039644	Intron	chr1	151800218	151801851	Edem3	5787
NM_197990	Intron	chr1	151943150	151944072	1700025G04Rik	7403
NM_197990	Promoter	chr1	152090702	152091515	1700025G04Rik	4157
	Intergenic	chr1	152252057	152253647		12191
NM_025677	Promoter	chr1	152386017	152386794	Tsen15	3415
NM_025677;NM_177756	Intergenic	chr1	152389214	152389785	Colgalt2;Tsen15	3192
NM_177756	Promoter	chr1	152399827	152400743	Colgalt2	6019
NM_177756	Intron	chr1	152422830	152424067	Colgalt2	10813
NM_026369	Promoter	chr1	152765918	152766941	Arpc5	8327
NM_001160256;NM_001005507	Promoter	chr1	152902817	152903717	Smg7	4697
NM_010683	Promoter	chr1	153331733	153333584	Lamc1	6021
NR_106194;NM_008131	Promoter	chr1	153899139	153900567	Glul;Mir8114	6268
	Intergenic	chr1	154829782	154830803		5267
NM_010500	Intergenic	chr1	154995697	154996931	Ier5	6817
NM_010500	Promoter	chr1	155099184	155100027	Ier5	2999
NM_021433	Promoter	chr1	155158088	155159238	Stx6	5915
NM_008209;NM_021433;NM_011273	Intergenic	chr1	155211792	155213134	Xpr1;Mr1;Stx6	13026
NM_008209;NM_021433;NM_011273	Intergenic	chr1	155224020	155224781	Xpr1;Mr1;Stx6	2997
NM_008209;NM_021433;NM_011273	Intergenic	chr1	155229518	155230694	Xpr1;Mr1;Stx6	4119
NM_011273	Intron	chr1	155366203	155367081	Xpr1	3849
NM_011273	Promoter	chr1	155416536	155417776	Xpr1	9050
NM_028250;NM_011273;NM_001145781;NM_026683	Intergenic	chr1	155491587	155492415	Xpr1;Acbd6	6651
NM_028250;NM_001145781;NM_026683	Intergenic	chr1	155530214	155531423	Acbd6	5884
NM_028250	Intron	chr1	155605287	155606480	Acbd6	8237
NM_010712	Exon	chr1	155704130	155705081	Lhx4	3160
NM_001039184	Promoter	chr1	155972316	155973943	Cep350	14142
NM_172843;NM_144791;NM_001160182;NM_001160019;NM_001160018;NM_001160180	Promoter	chr1	156035509	156036718	Tor1aip2;Tor1aip1	8981
NM_177838	Intron	chr1	156179747	156180382	Fam163a	3104
NM_001136104;NM_009595	Promoter	chr1	156558278	156559015	Abl2	3468
NM_145413	Promoter	chr1	156718454	156719488	Fam20b	3971
NM_028540;NR_027640;NM_001159965;NM_001159967;NM_001159966;NM_023884;NM_001159968	Intergenic	chr1	157005588	157006062	Ralgps2;Tex35	3519
NM_028540;NM_177644	Intergenic	chr1	157055246	157055832	Rasal2;Tex35	3039
NM_028540	Intron	chr1	157100902	157101909	Tex35	3476
NM_177644;NR_027984	Promoter	chr1	157411773	157413079	Rasal2;2810025M15Rik	8533
NM_207583	Intergenic	chr1	158193016	158193576	Brinp2	4376
NM_207583	Intergenic	chr1	158220635	158221576	Brinp2	4141
NM_207583	Intron	chr1	158328577	158329551	Brinp2	6794
NM_207583	Promoter	chr1	158355782	158356643	Brinp2	3352
	Intergenic	chr1	159127756	159128635		8594
NM_011931	Promoter	chr1	159231499	159233120	Rfwd2	10594
NM_022312	Intron	chr1	159832727	159833642	Tnr	11627
NM_025474	Promoter	chr1	160194904	160195860	Mrps14	11236
NM_009786	Promoter	chr1	160212349	160213427	Cacybp	12216
NM_001024952	Promoter	chr1	160905977	160906887	Rc3h1	11636
NR_002840;NM_173424	Promoter	chr1	161034377	161035435	Gas5;Zbtb37	8730
NM_001039482	Promoter	chr1	161130950	161131795	Klhl20	3097
NM_009452;NM_183391	Intergenic	chr1	161485655	161486201	Tnfsf18;Tnfsf4	3144
NM_172645	Promoter	chr1	161876676	161877354	Suco	10740
NM_001038619;NM_172646	Intron	chr1	162410378	162411100	Dnm3	4451
NM_001038619;NM_172646	Promoter	chr1	162477291	162478339	Dnm3	5756
NM_144877	Promoter	chr1	162548067	162548926	Mettl13	3778
NM_016796;NM_001038619;NM_172646;NM_001177581;NM_144877;NM_010865	Intergenic	chr1	162567219	162568174	Myoc;Mettl13;Vamp4;Dnm3;7420461P10Rik	5677
NM_016796	Promoter	chr1	162570003	162571099	Vamp4	14559
NM_016796	Intron	chr1	162593542	162594092	Vamp4	9628
NM_001081290	Promoter	chr1	162739885	162740674	Prrc2c	5200
NM_010629	Promoter	chr1	163779312	163780086	Kifap3	8178
NM_009721	Intron	chr1	164444115	164444859	Atp1b1	3649
NM_009721	Promoter	chr1	164458043	164459239	Atp1b1	5639
NM_145513	Promoter	chr1	165236263	165237305	Tiprl	6216
NM_028759;NM_027430	Promoter	chr1	165459532	165461931	Mpc2;Dcaf6	31518
NM_001001880;NM_001083897	Promoter	chr1	165633696	165635197	Mpzl1	11370
NM_001113391;NM_031162;NM_001113393;NM_001113392;NR_103716	Intron	chr1	165833816	165834717	Cd247	3154
NM_011137;NM_198932	Promoter	chr1	166002700	166003538	Pou2f1	6028
NM_030245	Promoter	chr1	166378825	166379638	Tada1	8598
NM_175461;NM_001160262;NM_001160261	Intergenic	chr1	167104593	167105580	Fam78b	13351
NM_030724	Promoter	chr1	167283609	167285543	Uck2	8561
NM_001039483	Promoter	chr1	167308087	167309101	Tmco1	4390
NM_019993	Promoter	chr1	167349677	167350514	Aldh9a1	3883
NM_025569	Promoter	chr1	167393508	167394709	Mgst3	5055
NM_001291509;NM_183355;NM_001291508;NM_008783	Intergenic	chr1	168109064	168110041	Pbx1	4359
NM_008783	Intron	chr1	168149418	168150097	Pbx1	3342
NM_001291509;NM_183355;NM_001291508;NM_008783	Intron	chr1	168323863	168324606	Pbx1	3655
NM_001291509;NM_183355;NM_001291508;NM_008783	Promoter	chr1	168432323	168432875	Pbx1	6714
NR_105766;NM_001291509;NM_183355;NM_001291508;NM_008783	Intergenic	chr1	168473023	168474236	Mir6348;Pbx1	14099
	Intergenic	chr1	168760187	168760723		5474
	Intergenic	chr1	169051527	169052264		3139
	Intergenic	chr1	169060301	169061312		4812
NM_010476;NR_040438;NM_001033185;NM_022563	Intergenic	chr1	169874522	169875786	Ddr2;1700084C01Rik;3110045C21Rik;Hsd17b7	8844
NM_010476;NR_040438	Promoter	chr1	169968695	169969709	3110045C21Rik;Hsd17b7	20416
NM_133806	Promoter	chr1	170174369	170175621	Uap1	7034
NM_027528;NM_001109985	Intron	chr1	170453212	170453978	Nos1ap	10044
NM_177068	Promoter	chr1	170644233	170645436	Olfml2b	7244
NM_008911	Promoter	chr1	171280920	171281815	Ppox	4103
NM_013919	Promoter	chr1	171287269	171288076	Usp21	3650
NM_001033039	Promoter	chr1	171360354	171361084	Klhdc9	3125
NM_009480	Promoter	chr1	171410923	171411787	Usf1	3232
NR_102726;NM_172647;NM_001005508;NM_001164525;NM_018729;NM_010584;NM_001277968;NM_019484;NM_009480;NM_008534	Intergenic	chr1	171499811	171500668	Cd244;Usf1;Ly9;Arhgap30;Itln1;Alyref2;Tstd1;F11r	3368
NM_019484	Promoter	chr1	171502131	171504398	Alyref2	14804
NM_010916	Promoter	chr1	172057191	172057767	Nhlh1	8009
NM_021607;NM_009938	Promoter	chr1	172082472	172083322	Copa;Ncstn	3087
NM_153555	Promoter	chr1	172147822	172148526	Dcaf8	6082
NM_026234	Promoter	chr1	172376337	172377263	Pigm	3401
NM_177723;NR_027644	Exon	chr1	172562727	172563680	Vsig8	3383
NM_026725	Promoter	chr1	172632510	172633269	Dusp23	4998
NM_019445	Promoter	chr1	174501720	174503745	Fmn2	11330
NM_011880;NM_001199003	Promoter	chr1	175491698	175493012	Rgs7	6663
NM_010209	Promoter	chr1	175625000	175625976	Fh1	11379
NM_010098	Promoter	chr1	175691786	175693962	Opn3	39249
NM_012012	Promoter	chr1	175880508	175881201	Exo1	3072
NM_029756	Promoter	chr1	176813064	176815215	Sdccag8	33886
NM_001012330	Promoter	chr1	177441495	177442279	Zbtb18	7698
NM_007422	Promoter	chr1	177795787	177796884	Adss	17199
NM_001034899	Intergenic	chr1	177982815	177984260	Gm16432	13549
NM_024282	Promoter	chr1	178187282	178188452	Desi2	16362
NM_025511	Promoter	chr1	178318283	178319232	Cox20	4195
NM_016805	Promoter	chr1	178336962	178337994	Hnrnpu	4268
NM_026626	Promoter	chr1	178405912	178406743	Efcab2	6798
NM_001161665	Promoter	chr1	178530045	178531008	Kif26b	3595
NM_001161665	Intron	chr1	178762071	178762628	Kif26b	6169
NM_027188	Intron	chr1	179162911	179163945	Smyd3	5439
NM_027188	Intron	chr1	179254283	179255614	Smyd3	9351
NM_027188	Intron	chr1	179274233	179275523	Smyd3	6902
NM_027188	Intron	chr1	179275650	179276053	Smyd3	3108
NM_146105;NM_008249	Promoter	chr1	179545952	179546993	Tfb2m;Cnst	11148
NM_146105	Intron	chr1	179567092	179568083	Cnst	4031
NM_146105	Intron	chr1	179581479	179582447	Cnst	5762
NM_146105	Exon	chr1	179609636	179611008	Cnst	12152
NM_178653	Promoter	chr1	179667893	179668683	Sccpdh	5698
NM_026375	Exon	chr1	179745103	179746096	Ahctf1	10194
NM_026375	Promoter	chr1	179803317	179804012	Ahctf1	5609
NM_023341;NM_001163290	Promoter	chr1	180195243	180196490	Adck3	6382
NM_001128605	Promoter	chr1	180255638	180256773	Psen2	3200
NM_133225;NM_145943;NM_013729;NR_120498;NM_001103182;NM_008210	Intergenic	chr1	180768115	180769000	Acbd3;Sde2;Mixl1;H3f3a;Lin9	4173
NM_133225;NM_145943;NM_013729;NR_120498;NM_001103182;NM_008210	Intergenic	chr1	180777225	180778607	Acbd3;Sde2;Mixl1;H3f3a;Lin9	4800
NM_145943	Promoter	chr1	180850198	180851669	Sde2	9232
NM_145514	Promoter	chr1	181211974	181212773	Wdr26	3383
NM_030131;NM_026171;NM_145514	Intergenic	chr1	181217560	181218025	Wdr26;Nvl;Cnih4	3380
NM_030131;NM_026171;NM_145514	Intergenic	chr1	181230897	181232838	Wdr26;Nvl;Cnih4	9671
NM_001160212;NM_001160211;NM_028408	Intron	chr1	181375786	181377028	Cnih3	6291
NM_133815	Promoter	chr1	181841466	181842985	Lbr	15197
NM_012058	Promoter	chr1	182124376	182125248	Srp9	6798
NM_007853	Promoter	chr1	182281953	182282883	Degs1	4593
NM_173378	Promoter	chr1	182408181	182409489	Trp53bp2	7945
NM_009794	Promoter	chr1	182516761	182517885	Capn2	4078
NM_144796	Promoter	chr1	182763595	182764682	Susd4	6126
NM_144796	Intron	chr1	182892729	182894486	Susd4	6023
NM_001278218;NM_001278220;NM_016928;NM_001278219;NM_026866	Intergenic	chr1	183074939	183076093	Disp1;Tlr5	4427
NM_027861;NM_181732	Promoter	chr1	183296485	183297496	Aida;Brox	4998
NM_177389	Intron	chr1	183344809	183346037	Mia3	4435
NM_177389	Promoter	chr1	183369254	183370106	Mia3	4552
NM_022019;NM_028516	Promoter	chr1	184033340	184034650	1700056E22Rik;Dusp10	16210
NM_001290273;NM_133684;NR_040627;NM_178692;NM_008250;NR_035502	Intergenic	chr1	184782136	184782935	Hlx;4930488B22Rik;C130074G19Rik;Mir1981;Marc1;Marc2	4358
NR_035502	Promoter	chr1	184824294	184824983	Mir1981	4008
NM_133684	Intron	chr1	184826760	184827989	44987	17407
NM_133684	Promoter	chr1	184845274	184846279	44987	5671
NM_178692	Promoter	chr1	184882308	184883371	C130074G19Rik	3251
NM_145515	Intergenic	chr1	185019639	185021463	Mark1	12757
NM_145515	Intergenic	chr1	185027010	185028292	Mark1	5552
NR_035529;NR_034044;NM_001163754	Intergenic	chr1	185150884	185152211	Snora36b;Rab3gap2;Mir664	7935
NM_001163754	Promoter	chr1	185203804	185204625	Rab3gap2	4518
NM_198653	Exon	chr1	185318651	185320237	Iars2	14399
NM_029735	Promoter	chr1	185362683	185363799	Eprs	10599
NM_146106	Promoter	chr1	186116585	186117600	Lyplal1	3752
NM_009367;NM_026041	Intergenic	chr1	186765636	186766948	Tgfb2;Rrp15	10931
NM_026041	Intergenic	chr1	186833712	186834842	Rrp15	3333
NM_001243792	Intron	chr1	187787354	187788551	Esrrg	3030
NM_021408	Exon	chr1	188430115	188430935	Ush2a	4923
NM_021408	Intron	chr1	188712592	188713229	Ush2a	5823
NM_021408	Exon	chr1	188754787	188755737	Ush2a	3490
NM_172650	Promoter	chr1	189006737	189008138	Kctd3	3096
NM_001081363	Promoter	chr1	189687846	189688407	Cenpf	4155
NM_026796	Promoter	chr1	189921731	189922615	Smyd2	3041
NM_008937	Intron	chr1	190137683	190139140	Prox1	6776
NM_008937	Promoter	chr1	190168755	190169508	Prox1	3175
	Intergenic	chr1	190457223	190458266		6831
NM_178775	Intron	chr1	190780284	190781910	Rps6kc1	6890
NM_001081259;NR_027298	Promoter	chr1	191024822	191026794	A230020J21Rik;Mfsd7b	12067
NM_026895;NM_001163421;NM_001163422	Intron	chr1	191050658	191052563	Tatdn3	6126
NM_025864;NM_001109759;NM_025424;NM_007498	Intergenic	chr1	191241773	191242776	Nenf;Tmem206;Atf3;Fam71a	8982
NM_025864	Promoter	chr1	191325906	191326855	Tmem206	4878
NM_144880	Promoter	chr1	191396694	191398080	Ppp2r5a	13723
NM_029766;NM_178632	Promoter	chr1	191575048	191576357	Ints7;Dtl	15649
NM_010892	Promoter	chr1	191821023	191822299	Nek2	6426
NR_030669;NM_172266;NM_001134829;NM_009579;NM_010892	Intergenic	chr1	191838969	191839900	1700034H15Rik;Lpgat1;Nek2;Slc30a1	6040
NR_030669;NM_009579	Promoter	chr1	191906595	191907682	1700034H15Rik;Slc30a1	5451
NM_144881	Intron	chr1	192522377	192523499	Hhat	3197
NM_181546;NM_001301370;NM_001177794;NM_198247;NR_040468;NM_144881	Intergenic	chr1	192830380	192831201	1700065J18Rik;Hhat;Sertad4;Syt14	6152
NM_181546;NM_001301370;NM_001177794;NM_198247;NR_040468;NM_144881	Intergenic	chr1	192833679	192836092	1700065J18Rik;Hhat;Sertad4;Syt14	7904
NR_040468;NM_181546;NM_001177794;NM_001301370;NM_198247	Intergenic	chr1	192881384	192882555	1700065J18Rik;Sertad4;Syt14	5060
NM_001160360;NM_181048;NM_001160359	Promoter	chr1	193173351	193174182	A130010J15Rik	4450
	Intergenic	chr1	193698660	193699193		3450
	Intergenic	chr1	193967907	193968782		3088
	Intergenic	chr1	193989370	193990455		3980
NM_008882	Promoter	chr1	194619452	194620256	Plxna2	5073
NM_008882	Intron	chr1	194802110	194803006	Plxna2	4895
NR_033564	Promoter	chr1	194976066	194977022	Gm16897	4213
NM_001290369;NM_001290370;NM_008708;NM_001290368	Promoter	chr2	3283231	3285270	Nmt2	24485
NM_001013376	Promoter	chr2	3332237	3333240	Rpp38	9318
NR_027509;NM_022724	Promoter	chr2	3474433	3474900	Suv39h2	4156
NM_015765;NR_103465;NM_177647	Promoter	chr2	3512458	3513578	Cdnf;Hspa14	5886
NR_040500	Intergenic	chr2	4041741	4042434	1700080N15Rik	4870
NM_172475	Intron	chr2	4193328	4194255	Frmd4a	3106
NM_172475	Intron	chr2	4286284	4287043	Frmd4a	3584
NM_001177843;NM_172475	Intron	chr2	4436862	4437458	Frmd4a	3000
NM_001177843;NM_172475	Intron	chr2	4480941	4481944	Frmd4a	3293
NM_001177843;NM_172475	Intron	chr2	4541965	4543147	Frmd4a	10125
NM_178663;NM_001190400	Intron	chr2	4782888	4783651	Bend7	5427
NR_030601	Promoter	chr2	5377474	5378100	Mir466d	23331
NM_001290374;NM_177343;NM_001290375	Promoter	chr2	5714552	5715228	Camk1d	3353
NM_021305	Promoter	chr2	5894952	5895853	Sec61a2	7629
NM_001081132	Promoter	chr2	5951022	5952043	Upf2	7473
NM_001159657;NM_144883	Exon	chr2	6100420	6101091	Proser2	3161
NR_040333;NR_033471;NR_033470;NM_024208;NM_001081132;NM_001159657;NM_144883	Intergenic	chr2	6146122	6146849	A230108P19Rik;Proser2;Echdc3;Gm10857;Upf2	3957
NM_001110229;NM_001110232;NM_001160292;NM_001110230;NM_001110231	Intron	chr2	7021330	7022138	Celf2	4772
NM_001110232;NM_001110231	Intron	chr2	7219625	7220410	Celf2	4488
	Intergenic	chr2	8189474	8190570		4372
NR_024257;NM_008091	Promoter	chr2	9879176	9880097	Gata3;4930412O13Rik	3807
NM_027748	Intron	chr2	10013693	10014619	Taf3	3380
NM_027748	Promoter	chr2	10047863	10048878	Taf3	5073
NM_025280;NM_020615;NM_001112738	Promoter	chr2	10079819	10081018	Atp5c1;Kin	5155
	Intergenic	chr2	10780233	10780935		3614
NM_133232;NM_001177752;NM_001177753;NM_001177756;NM_001177757;NM_001177754;NM_001177755	Promoter	chr2	11500905	11502398	Pfkfb3	5533
NM_152824	Promoter	chr2	11602757	11603445	Rbm17	4937
NM_015792;NM_177268	Promoter	chr2	11777075	11778892	Ankrd16;Fbxo18	19398
NM_001001309;NR_040353	Promoter	chr2	12301223	12302249	Itga8;E030013I19Rik	3093
NM_024185	Promoter	chr2	12418765	12419483	Fam188a	3655
NM_009105	Promoter	chr2	13271069	13271829	Rsu1	4721
NM_011701	Promoter	chr2	13573890	13575106	Vim	8547
NM_145838	Promoter	chr2	13792857	13794146	St8sia6	3303
NM_001012396;NM_013935	Promoter	chr2	14055079	14056617	Ptpla	13782
NR_038162;NM_011484	Promoter	chr2	14073510	14074606	Stam;Stamos	7233
NM_001081310	Promoter	chr2	14173492	14174153	Tmem236	3140
NM_023116	Intron	chr2	14800759	14802017	Cacnb2	8220
NM_026162	Promoter	chr2	16355629	16356822	Plxdc2	3602
NM_028757	Promoter	chr2	17730703	17731677	Nebl	3286
NR_028378	Promoter	chr2	18027494	18029057	Gm17762	7024
NR_045539;NM_001252560;NM_001252561;NR_045538	Promoter	chr2	18063902	18064892	Mllt10	7223
NM_001190817;NM_007869	Promoter	chr2	18391572	18393190	Dnajc1	10323
NM_001001334;NM_147778;NM_007552	Intergenic	chr2	18608092	18609403	Commd3;BC061194;Bmi1	4082
NM_147778	Promoter	chr2	18671657	18673224	Commd3	12139
NM_001001334;NM_147778;NM_007552	Intergenic	chr2	18693899	18694546	Commd3;BC061194;Bmi1	5436
NM_008845;NR_024323	Promoter	chr2	18997340	18998808	4930426L09Rik;Pip4k2a	10486
NM_027715;NR_033642	Promoter	chr2	19657243	19658988	Gm3230;Otud1	14373
NM_001081364;NM_001128084;NR_033225	Promoter	chr2	20968976	20970095	Gm13375;Arhgap21	4677
NM_001081364;NM_001128084;NR_033225	Intergenic	chr2	21010191	21011413	Gm13375;Arhgap21	4406
NM_001001297;NM_027728;NM_177588	Promoter	chr2	21205346	21206380	Enkur;Thnsl1	3375
NM_001001297;NM_001004761;NM_027728;NM_177588	Intergenic	chr2	21292467	21293256	Enkur;Gpr158;Thnsl1	4865
	Intergenic	chr2	22004862	22007503		6783
NM_019501	Promoter	chr2	22894991	22895990	Pdss1	3149
NM_001077193;NM_007380;NM_001077190;NM_145994;NM_001077192	Promoter	chr2	23039364	23040219	Abi1	5129
NM_013771;NM_025979	Promoter	chr2	23155581	23156581	Mastl;Yme1l1	8614
NM_001042528;NM_007579	Promoter	chr2	24761743	24762951	Cacna1b	5210
NM_172545;NM_001109687;NM_001109686;NM_001012518	Promoter	chr2	24919028	24920052	Ehmt1	4956
NM_001162485;NR_027876;NM_178408	Promoter	chr2	24934658	24935867	Arrdc1	4248
NM_001031808;NM_146251	Promoter	chr2	24974733	24975905	Mrpl41;Pnpla7	6993
NM_001177655;NM_001177654;NM_020276;NM_001039386;NM_001039387	Promoter	chr2	25054338	25055010	Nsmf	3821
NM_023464;NM_001252541;NM_001163626;NM_001252542;NM_021393;NM_175286;NM_026415;NM_001082476;NM_025980;NM_028093;NM_001033410;NM_176834;NM_146115;NM_146116;NM_177344;NM_172204;NM_080854;NM_026624;NM_028961	Intergenic	chr2	25169703	25171667	Ndor1;Tprn;Ssna1;Nelfb;Fam166a;Nrarp;Entpd8;Cysrt1;Slc34a3;Tmem203;Tubb4b;Rnf208;4933433C11Rik;Noxa1;Tor4a;Rnf224	3349
NM_025980	Promoter	chr2	25180214	25181933	Nrarp	6068
NM_175300;NM_023464;NM_001252541;NM_001163626;NM_001252542;NM_021393;NM_175286;NM_026415;NM_001082476;NM_025980;NM_028093;NM_001033410;NM_176834;NM_146115;NM_146116;NM_177344;NM_172204;NM_080854;NM_026624;NM_028961	Intergenic	chr2	25185088	25187091	Ndor1;Tprn;Ssna1;Nelfb;Fam166a;Nrarp;Entpd8;Anapc2;Cysrt1;Slc34a3;Tmem203;Tubb4b;Rnf208;4933433C11Rik;Noxa1;Tor4a;Rnf224	5590
NM_146116	Promoter	chr2	25224051	25225283	Tubb4b	13993
NM_080854	Exon	chr2	25228406	25229359	Slc34a3	3303
NM_175286	Promoter	chr2	25262215	25263466	Tprn	6110
NR_027448;NM_001029983	Promoter	chr2	25332316	25333252	Man1b1;AA543186	4248
NM_001290407;NM_001081085	Promoter	chr2	25372206	25373074	Sapcd2	3172
NM_007379	Promoter	chr2	25428321	25429267	Abca2	4062
NM_007379	Promoter	chr2	25430028	25431170	Abca2	3355
NM_027062;NM_001271777;NM_013908	Promoter	chr2	25500051	25501952	Fbxw5;C8g	4597
NM_029293	Promoter	chr2	25574186	25575289	Phpt1	7042
NM_001024616	Promoter	chr2	25607235	25608445	Rabl6	8161
NM_023326	Promoter	chr2	25706593	25707509	Bmyc	3098
NM_001276361;NM_001276360;NM_001276359	Promoter	chr2	25982943	25983926	Camsap1	8088
NM_026495;NM_001276361;NM_001276360;NM_001037098;NM_133835;NM_001276359	Intergenic	chr2	26029523	26030234	Nacc2;Camsap1;Ubac1	3602
NM_001256521;NM_001256522	Promoter	chr2	26139407	26141207	C330006A16Rik	8205
NM_001256521;NM_001256522;NM_001039653;NM_001037098;NM_153559;NM_010711;NM_026495	Intergenic	chr2	26167537	26168328	Nacc2;Qsox2;Lhx3;C330006A16Rik	5037
NM_153125	Promoter	chr2	26444550	26446533	Sec16a	11020
NM_009500	Intron	chr2	27411965	27412758	Vav2	4046
NM_023336;NM_001113573;NM_001113574	Promoter	chr2	27475098	27475808	Brd3	4123
NM_080848	Promoter	chr2	27514534	27515235	Wdr5	3804
NM_001290481;NM_001290482;NM_011305	Intron	chr2	27757965	27758985	Rxra	4785
NM_001290481;NM_001290482;NM_011305	Intergenic	chr2	27763975	27764863	Rxra	3071
NM_015734	Promoter	chr2	27886400	27887787	Col5a1	3147
NM_015734;NM_010190	Intergenic	chr2	28090588	28092007	Fcnb;Col5a1	24405
NM_001038613;NM_001038612;NM_001038614;NM_019498;NM_010190;NM_015734	Intergenic	chr2	28117247	28119016	Fcnb;Olfm1;Col5a1	22986
NM_001038613;NM_019498	Intergenic	chr2	28327897	28329691	Olfm1	9064
NM_027040;NM_001166031;NM_080452;NM_001005420	Intergenic	chr2	28384783	28386160	Ppp1r26;1700007K13Rik;Mrps2	13431
NM_027040;NM_001166031;NM_080452;NM_001005420	Intergenic	chr2	28386916	28387796	Ppp1r26;1700007K13Rik;Mrps2	5040
NM_001145836;NM_001145835	Promoter	chr2	28533105	28533834	Ralgds	3077
NM_022887;NM_001289576;NM_001289575	Promoter	chr2	28640619	28641808	Tsc1	3861
NM_001033874	Intron	chr2	28751058	28751720	Ak8	3582
NM_001033874	Intron	chr2	28796407	28798720	Ak8	15362
NM_001033294;NM_172977;NM_001166033	Promoter	chr2	28839583	28840903	Ddx31;Gtf3c4	6832
NM_001164186;NM_019446	Exon	chr2	28908143	28912414	Barhl1	24136
NM_001033294;NM_001164186;NM_001166705;NM_019446	Intergenic	chr2	28954529	28955397	1700101E01Rik;Ddx31;Barhl1	3131
NM_001166705	Intron	chr2	28979684	28980766	1700101E01Rik	5075
NM_198033	Promoter	chr2	29124963	29125821	Setx	5033
NM_133501;NM_133500	Exon	chr2	29194263	29195555	Ntng2	4001
NM_001039086;NM_026896;NM_001039087;NM_001290489;NM_054050	Intergenic	chr2	29585606	29586581	Rapgef1;Med27	8074
NM_011989	Promoter	chr2	29802551	29803340	Slc27a4	3095
NM_001113214;NM_001177661;NM_001113213;NM_001177659;NM_013615	Promoter	chr2	29889856	29891055	Odf2	3288
NM_007931	Promoter	chr2	30171118	30172214	Endog	3732
NM_001290509;NR_110963;NM_001290508;NM_020329	Promoter	chr2	30391887	30393175	Dolpp1	14898
NM_138748;NM_007760	Promoter	chr2	30415047	30416843	Crat;Ppp2r4	5708
NM_030244	Promoter	chr2	30473558	30474741	Ier5l	3567
NR_037272;NM_030137	Intergenic	chr2	30658430	30659311	Cstad;Mir3089	4024
NR_037272;NM_170592;NM_198000;NR_028486;NR_028487	Intergenic	chr2	30711848	30712671	1700001O22Rik;Ntmt1;Mir3089	4550
NM_170592;NM_198000;NR_028486;NR_028487;NR_037272;NM_133346	Intergenic	chr2	30725265	30726515	1700001O22Rik;Asb6;Ntmt1;Mir3089	7546
NM_170592	Promoter	chr2	30807110	30808403	Ntmt1	5511
NM_144885;NM_028846	Promoter	chr2	30981678	30982627	BC005624;Usp20	12158
NM_178760	Intron	chr2	31206876	31207528	Gpr107	4206
NM_001283046;NM_001283047;NM_001112703	Intron	chr2	31732920	31733705	Abl1	3400
NM_001283045;NM_001283046;NM_001283047;NM_009594;NM_145144;NM_011836;NM_183424;NM_178887;NM_001112703	Intergenic	chr2	31865281	31866542	Abl1;Fibcd1;Aif1l;Qrfp;Lamc3	6721
NM_172268	Promoter	chr2	31973907	31975020	Nup214	3594
NM_145145;NM_145521;NM_172661;NR_106135;NM_175511;NM_001159634;NM_172268	Intergenic	chr2	32137328	32138262	Ppapdc3;Prrc2b;Fam78a;Mir7674;Pomt1;Nup214	3595
NM_153560	Promoter	chr2	32535146	32535839	Fam102a	4195
NM_010236	Promoter	chr2	32693691	32694519	Fpgs	3569
NM_178595;NM_177384;NM_001290563;NM_001290567;NM_001290566;NM_001290564;NR_028273	Promoter	chr2	32775367	32776343	Ptrh1;Ttc16;Snord14a	3816
NM_009295;NM_001113569	Intron	chr2	32822504	32823409	Stxbp1	2983
NM_019488;NM_009076;NR_002898;NM_199302;NM_146119;NM_178888	Intergenic	chr2	32966526	32967670	Lrsam1;Slc2a8;Garnl3;Rpl12;Fam129b;Snora65	3540
NM_019488	Promoter	chr2	32981409	32982359	Slc2a8	4821
NM_001290570;NM_175211;NM_001290572;NM_178888;NM_011923	Intergenic	chr2	33130111	33132051	Ralgps1;Garnl3;Angptl2	12966
NM_011923	Promoter	chr2	33215189	33217309	Angptl2	10976
NM_001025594;NR_046275;NM_010725;NM_027947	Intergenic	chr2	33560438	33561676	Zbtb43;C130021I20Rik;Lmx1b	7107
NM_010725	Exon	chr2	33569219	33570151	Lmx1b	3098
NM_010725	Intron	chr2	33570507	33571663	Lmx1b	4563
NM_010725	Intron	chr2	33594800	33596246	Lmx1b	5239
NM_010725	Intron	chr2	33615701	33617300	Lmx1b	8935
NM_175184	Promoter	chr2	33887541	33888493	Mvb12b	3204
NM_016768;NM_001290576	Intergenic	chr2	34078044	34079311	Pbx3	13172
NM_016768;NM_001290576	Intron	chr2	34249428	34250501	Pbx3	4103
NM_016768;NM_001290576	Promoter	chr2	34372442	34373543	Pbx3	7298
NM_022310;NM_001163434	Promoter	chr2	34771462	34772566	Hspa5	8787
NM_145522	Promoter	chr2	34802053	34803440	Rabepk	3414
NM_080554	Promoter	chr2	34870228	34871634	Psmd5	13369
NM_012018	Promoter	chr2	35109900	35110106	Cntrl	3579
NM_026697	Promoter	chr2	35200296	35201498	Rab14	7135
NM_013515	Promoter	chr2	35336314	35337354	Stom	4830
NM_001290637;NM_001114125	Intron	chr2	35592104	35593288	Dab2ip	5979
NM_001290641;NM_001290637;NM_001114124;NM_001114125	Exon	chr2	35661503	35663466	Dab2ip	7060
NM_029774	Intron	chr2	35946180	35947079	Ttll11	6692
NM_029774	Promoter	chr2	35978770	35980121	Ttll11	4628
NM_029309;NM_026703	Promoter	chr2	36048879	36049649	Morn5;Ndufa8	6923
NM_001159635;NM_026422;NR_027515;NM_026434	Promoter	chr2	36136316	36137113	Rbm18;Mrrf	4024
NM_001290642;NM_001100591	Promoter	chr2	37422629	37423317	Rc3h2	3238
NM_001033960	Promoter	chr2	37451617	37452505	Rabgap1	3027
NM_009261;NM_001163566;NM_146122	Intergenic	chr2	37702682	37704197	Strbp;Dennd1a;Crb2	10513
NM_009261;NM_001163566;NM_146122	Intergenic	chr2	37744447	37745491	Strbp;Dennd1a;Crb2	10866
NM_001163566;NM_146122	Intergenic	chr2	37757726	37759147	Dennd1a;Crb2	15268
NM_001163566;NM_146122	Intergenic	chr2	37768479	37769562	Dennd1a;Crb2	11545
NM_001163566;NM_146122	Intergenic	chr2	37771305	37772251	Dennd1a;Crb2	3812
NM_146122	Promoter	chr2	38286641	38287545	Dennd1a	6260
NM_001290646;NM_010710	Intron	chr2	38357227	38357861	Lhx2	3163
NM_021606;NM_001159631	Intergenic	chr2	38477026	38477946	Nek6	6972
NM_021606;NM_001159631	Intron	chr2	38521347	38522257	Nek6	6773
NM_010264	Promoter	chr2	38925475	38926828	Nr6a1	6842
NM_028809	Promoter	chr2	39007791	39008756	Arpc5l	3894
NM_001290649;NM_029793;NR_110968	Promoter	chr2	39065123	39066040	Golga1	5397
NM_178778	Promoter	chr2	39189931	39191203	Scai	12422
NM_001289521;NM_172662;NR_039591;NM_015753	Intergenic	chr2	44926628	44927710	Mir5129;Gtdc1;Zeb2	6543
NM_001177313;NM_011958;NR_033442;NM_029924	Promoter	chr2	48948803	48949572	Mbd5;Orc4	9406
NM_172663	Promoter	chr2	49450860	49451444	Epc2	3279
NM_172663	Promoter	chr2	49451787	49453094	Epc2	6305
NM_008449	Intron	chr2	49678945	49679935	Kif5c	5646
NM_008449	Exon	chr2	49769969	49771199	Kif5c	3495
NR_033304;NM_027990;NM_177139	Intergenic	chr2	50047046	50047748	Lypd6;Lypd6b	4782
NR_033304;NM_177139	Intron	chr2	50149874	50150904	Lypd6	4399
NR_033304;NM_177139	Intron	chr2	50168321	50168932	Lypd6	3633
NR_040362;NR_040361;NM_133839	Promoter	chr2	50296198	50296815	Gm13483;Mmadhc	4824
	Intergenic	chr2	50806269	50807262		3688
NM_028810	Intergenic	chr2	51087154	51088392	Rnd3	6560
NM_028810	Promoter	chr2	51146896	51148229	Rnd3	6285
NR_040636	Intron	chr2	51290714	51291339	Gm13497	4558
NR_040639	Intergenic	chr2	51768430	51769406	Gm13490	3780
NM_182994	Promoter	chr2	52424330	52425044	Arl5a	3342
NM_001285428;NM_001037099;NM_001285426	Intron	chr2	52595565	52596358	Cacnb4	3479
NM_019667	Promoter	chr2	52741783	52742961	Stam2	6962
NM_172409	Promoter	chr2	52857739	52859015	Fmnl2	5788
NM_172409	Intron	chr2	52860775	52861351	Fmnl2	3766
NM_172409	Intron	chr2	52920461	52921016	Fmnl2	3565
NM_018785;NM_022989	Promoter	chr2	53190812	53192618	Arl6ip6;Prpf40a	17163
NM_023396	Promoter	chr2	54084513	54085926	Rprm	10474
NM_173030	Intron	chr2	54442521	54443419	Galnt13	4962
NM_008426	Promoter	chr2	55435933	55437429	Kcnj3	3000
	Intergenic	chr2	56109776	56110561		5570
	Intergenic	chr2	56454633	56455135		3175
NR_105751	Intergenic	chr2	56798678	56800418	Mir195b	3973
NM_013613	Promoter	chr2	57114603	57116270	Nr4a2	6970
NR_040356;NR_040633	Promoter	chr2	57181556	57182223	BB557941;4930555B11Rik	3134
NM_175464;NM_026361	Promoter	chr2	59161177	59162140	Pkp4	3847
NM_175464;NM_026361	Exon	chr2	59341944	59342608	Pkp4	3200
NR_040510;NM_029723;NM_175464;NM_026361	Intergenic	chr2	59451318	59452036	5330411J11Rik;Pkp4;Dapl1	3427
NM_198294	Promoter	chr2	59611350	59612558	Tanc1	3768
NM_198294	Intron	chr2	59617565	59618385	Tanc1	4687
NM_198294;NM_001290659	Intron	chr2	59655343	59656484	Tanc1	13723
NM_198294;NM_001290659	Intron	chr2	59657169	59657997	Tanc1	8873
NM_198294;NM_001290659	Intron	chr2	59762383	59763303	Tanc1	3654
NM_198294;NM_001290659	Intron	chr2	59782496	59784284	Tanc1	18268
NM_001001182	Intron	chr2	60089294	60090841	Baz2b	8443
NM_001001182	Intron	chr2	60109797	60110346	Baz2b	3380
NM_013825	Promoter	chr2	60382643	60383604	Ly75	9941
NM_001159564;NM_021359	Intron	chr2	60631463	60632804	Itgb6	10443
NM_001141932;NM_001141931;NM_020296	Intron	chr2	60795861	60797306	Rbms1	7090
NM_001141932;NM_001141931	Promoter	chr2	60880966	60881535	Rbms1	3819
NM_020296	Intron	chr2	60927165	60928004	Rbms1	3675
NM_009322	Exon	chr2	61811551	61812426	Tbr1	4105
NM_009322;NM_021526	Intergenic	chr2	61815650	61816336	Psmd14;Tbr1	3847
NM_021716;NM_001267846;NM_001267847	Promoter	chr2	64098004	64099009	Fign	4073
NM_027225;NM_177025	Intron	chr2	65140300	65140873	Cobll1	4110
NM_178634;NM_001290665;NM_001290666;NM_153409	Intron	chr2	66008878	66009684	Csrnp3	4100
NM_178634;NM_001290665;NM_001290666;NM_153409;NM_015736	Intergenic	chr2	66062180	66062496	Galnt3;Csrnp3	3390
NM_001047604;NM_001290669	Promoter	chr2	66256153	66257310	Ttc21b	10233
NM_001290675;NM_001290674	Promoter	chr2	66634452	66635162	Scn9a	6781
NM_009135;NM_001290675;NM_001290674	Intergenic	chr2	66661556	66662611	Scn7a;Scn9a	5611
NM_001024618;NM_001083919	Intergenic	chr2	67565130	67566620	Xirp2	9337
NM_016866	Intron	chr2	68283054	68283723	Stk39	4429
NM_016866	Intron	chr2	68379249	68380091	Stk39	3047
NM_016866	Promoter	chr2	68470854	68472308	Stk39	8460
NM_172856	Promoter	chr2	68860972	68862370	Cers6	7256
NM_181547;NM_172856;NM_025565;NM_001199124;NM_001199123;NM_021331;NM_001289857;NM_001289856	Intergenic	chr2	69128730	69129680	Cers6;Nostrin;Spc25;G6pc2	6645
NM_001199124;NM_025565;NM_001199123	Promoter	chr2	69205410	69206376	Spc25	4292
NM_001081088	Promoter	chr2	69585247	69586414	Lrp2	4322
NM_001077684;NM_028521	Promoter	chr2	69789179	69790001	Ccdc173;Phospho2	3134
NM_001081548;NM_177783	Promoter	chr2	69897064	69898200	Ubr3	4900
NM_001081548;NM_177783	Exon	chr2	70020443	70021169	Ubr3	6913
NM_025744	Promoter	chr2	70509099	70509690	Erich2	3207
NR_027343;NM_027352	Promoter	chr2	70661353	70662086	Gorasp2	7874
NM_010053	Promoter	chr2	71528672	71530913	Dlx1	16978
NM_010054	Promoter	chr2	71545699	71546977	Dlx2	5705
NM_172665	Promoter	chr2	71872884	71873620	Pdk1	6279
NM_001204167;NM_001204165;NM_019688	Intron	chr2	72019973	72020550	Rapgef4	3953
NM_001204166;NM_001204167;NM_001204165;NM_019688	Intron	chr2	72093275	72093876	Rapgef4	4741
NM_023057	Intron	chr2	72426785	72427537	Zak	5865
	Intergenic	chr2	72597773	72598380		3212
NM_001018042;NR_045269;NM_001098425	Promoter	chr2	72980137	72981084	Sp3;Sp3os	9310
NM_025942;NM_030091	Promoter	chr2	73213719	73214548	Ola1	3860
NM_001005343	Promoter	chr2	73273170	73274860	Sp9	4963
NM_001276444;NM_001276443;NM_001190297	Promoter	chr2	73385887	73387111	Gpr155	14964
NM_153138	Intron	chr2	73500657	73501706	Wipf1	11700
NM_001113246;NM_001166603	Promoter	chr2	73775293	73775837	Chn1	3065
NM_001025093;NM_009715;NM_001284369;NM_001284376;NM_001284374;NM_001284373;NM_001284372;NM_001284371;NM_001284370	Promoter	chr2	73892055	73893374	Atf2	8247
NM_001110209;NM_027133	Promoter	chr2	74578296	74579289	Lnp	8210
NR_110447	Promoter	chr2	74749345	74750413	LOC102634401	4395
NM_053263;NR_033513;NM_146130;NM_198090	Intergenic	chr2	75559852	75560599	Hnrnpa3;Gm6793	4784
NM_053263;NR_033513;NM_146130;NM_198090	Promoter	chr2	75658687	75659425	Hnrnpa3;Gm6793	5046
NM_010902	Promoter	chr2	75703339	75705193	Nfe2l2	8025
NM_145525;NM_001290734;NM_001290733	Promoter	chr2	76405893	76407269	Osbpl6	6737
NM_011871;NM_001080711	Promoter	chr2	76647116	76648729	Prkra;Dfnb59	12307
NM_001025576	Intron	chr2	77151193	77152023	Ccdc141	9087
NM_175465	Intron	chr2	77274258	77275181	Sestd1	8070
NM_178723	Promoter	chr2	77816355	77817877	Zfp385b	14548
NM_001048176	Intron	chr2	79362043	79362699	Cerkl	4950
NM_010894	Promoter	chr2	79458741	79459792	Neurod1	3253
NM_080558	Promoter	chr2	79634826	79636099	Ssfa2	7860
NM_001290743;NR_110979;NM_172420;NR_110980;NM_001290744	Promoter	chr2	79707485	79708357	Ppp1r1c	5615
NM_001009978;NM_001009979;NM_016744;NM_172420;NM_001159582;NM_001290743;NR_110979;NR_110980;NM_001290744	Intergenic	chr2	79819441	79819910	Ppp1r1c;Pde1a	5218
NM_024181	Promoter	chr2	80315382	80316395	Dnajc10	3321
NM_011356	Promoter	chr2	80446331	80447690	Frzb	3282
NM_016965;NM_001290745	Promoter	chr2	80580750	80582124	Nckap1	4781
NM_027091;NM_001190179	Promoter	chr2	80638531	80639231	Nup35	3668
NM_175513	Promoter	chr2	82052150	82053686	Zfp804a	8322
NM_026934	Promoter	chr2	83644140	83645090	Zc3h15	4429
NM_008402	Promoter	chr2	83724002	83725380	Itgav	3471
NM_008402	Intron	chr2	83758907	83760193	Itgav	3851
NM_175514	Promoter	chr2	83812285	83813155	Fam171b	3435
NM_025868;NM_001290751;NM_025885	Promoter	chr2	84677497	84678770	Med19;Tmx2	6264
NM_144887	Promoter	chr2	84714571	84715947	Zdhhc5	12303
NM_133840	Promoter	chr2	84727216	84727802	Clp1	3563
NR_029544	Promoter	chr2	84741740	84743264	Mir130a	4768
NM_021398	Promoter	chr2	84934523	84935381	Slc43a3	3409
NM_001081260	Promoter	chr2	85047398	85049112	Tnks1bp1	6532
NM_008982	Promoter	chr2	90579600	90581096	Ptprj	5590
NM_021512	Promoter	chr2	90678745	90679806	Nup160	5464
NM_018828	Promoter	chr2	90744971	90746131	Fnbp4	16224
NM_019758	Promoter	chr2	90846582	90847569	Mtch2	3443
NM_025576	Promoter	chr2	90917109	90918163	Ptpmt1	3016
NM_198683;NM_001244903;NM_017368;NM_001244891	Promoter	chr2	90939913	90940921	Celf1	3108
NM_001290765;NR_110981;NM_026721	Promoter	chr2	91069903	91070863	Slc39a13	3823
NM_145527;NM_001177719	Promoter	chr2	91182151	91183508	Madd	6583
NR_015464;NM_028119	Promoter	chr2	91236729	91237509	Ddb2;A330069E16Rik	3042
NM_001166024;NM_023854	Promoter	chr2	91264722	91265507	Arfgap2	4076
NM_138306	Promoter	chr2	91963140	91964030	Dgkz	4126
NM_172669;NR_105965;NM_001166597;NM_001080754;NM_010784;NM_138306;NM_001012336;NM_001012335;NM_011957;NM_007699;NM_001291483;NM_001291482;NM_001291481	Intergenic	chr2	91975298	91976322	Dgkz;Mdk;Ambra1;Chrm4;Mir6999;Creb3l1	3887
NM_011957	Intron	chr2	92006654	92008001	Creb3l1	3192
NM_011957	Intron	chr2	92008137	92008893	Creb3l1	4314
NM_011957	Promoter	chr2	92023131	92024835	Creb3l1	8184
NM_138306;NM_011957	Intergenic	chr2	92059493	92060244	Dgkz;Creb3l1	3106
NR_028114;NM_145122	Promoter	chr2	92375187	92376047	Pex16	5509
NR_105966	Promoter	chr2	92389009	92390095	Mir7000	5881
NM_001202446;NM_001202445	Promoter	chr2	92391591	92393870	Mapk8ip1	21721
NM_009963	Promoter	chr2	92433694	92434448	Cry2	5350
	Intergenic	chr2	92723156	92724971		5425
	Intergenic	chr2	92726145	92727901		6016
NM_030725	Promoter	chr2	92914367	92916895	Syt13	19874
NM_030725	Intron	chr2	92920597	92921343	Syt13	6463
NM_001025246	Promoter	chr2	93187163	93187971	Trp53i11	3463
NM_183180	Intron	chr2	93285425	93286631	Tspan18	15561
NM_183180	Promoter	chr2	93333211	93335004	Tspan18	4629
NM_001271430;NM_001271431;NM_001271432;NM_183180;NR_105967;NR_040529;NM_001136055;NM_001271462;NR_040532;NM_007656;NM_001271461;NR_040533	Intergenic	chr2	93367513	93368508	Tspan18;Gm13807;Mir7001;Cd82;Gm10804	7506
NM_001033452;NM_183220;NM_026944;NM_001145034;NR_045827;NM_010163;NM_001290782	Intergenic	chr2	93907480	93908353	4921507L20Rik;Ext2;Gm13889;Accsl;Alkbh3;Accs	6068
NM_026944	Promoter	chr2	94010455	94011333	Alkbh3	3142
NM_019657	Promoter	chr2	94157465	94158529	Hsd17b12	14184
NM_007466	Promoter	chr2	94437795	94438389	Api5	4146
	Intergenic	chr2	95820403	95820879		2983
	Intergenic	chr2	96165237	96166124		3085
NM_029635;NM_001290784;NM_001110849;NM_178886	Intergenic	chr2	101905708	101906573	Prr5l;Commd9;Ldlrad3	3903
NM_001290784;NM_178886	Intron	chr2	101960428	101961744	Ldlrad3	9642
NM_001290784;NM_178886	Intron	chr2	101967087	101968011	Ldlrad3	4006
NM_001290784;NM_178886	Intron	chr2	101998851	101999591	Ldlrad3	5344
NM_001290784;NM_178886	Intron	chr2	102002842	102003868	Ldlrad3	3046
NM_001290784;NM_178886	Intron	chr2	102066287	102067363	Ldlrad3	3790
NM_001290784;NM_178886	Intron	chr2	102137556	102138698	Ldlrad3	5042
NM_001290784;NM_178886	Intron	chr2	102147294	102147887	Ldlrad3	3212
NM_001290784;NM_178886	Intron	chr2	102156126	102157046	Ldlrad3	4212
NM_001290784;NM_178886	Intron	chr2	102166237	102167284	Ldlrad3	8993
NM_001290784;NM_178886	Promoter	chr2	102185751	102186531	Ldlrad3	5432
NM_020267	Promoter	chr2	102400308	102400878	Trim44	3011
NM_010218	Promoter	chr2	102450451	102451837	Fjx1	5616
NM_001077514	Promoter	chr2	102658627	102659361	Slc1a2	3642
NM_001077514	Intron	chr2	102685546	102686400	Slc1a2	12161
NM_011393;NM_001077514;NM_001077515	Intron	chr2	102745296	102746094	Slc1a2	3811
NM_175094;NM_019735	Promoter	chr2	103073058	103074434	Pdhx;Apip	11959
NM_009804	Promoter	chr2	103484772	103485240	Cat	3438
NM_178890	Promoter	chr2	103566131	103567643	Abtb2	9779
NM_001111289;NM_016739;NM_001111292;NM_001111291;NM_001111290	Promoter	chr2	103797201	103797944	Caprin1	4545
NM_001033347	Intron	chr2	104305368	104305938	D430041D05Rik	4477
NM_001033347	Promoter	chr2	104409860	104410761	D430041D05Rik	3906
NM_001145824;NM_010434	Promoter	chr2	104493116	104494169	Hipk3	3920
NM_177253;NM_145529;NM_001037326	Promoter	chr2	104590139	104590478	Cstf3	3016
NR_002867	Intergenic	chr2	105516247	105517425	Pax6os1	15544
NM_013627;NM_001244202;NM_001244200	Promoter	chr2	105674795	105675862	Pax6	3129
NM_023876	Intron	chr2	105799745	105800293	Elp4	3218
NM_023876	Intron	chr2	105800747	105801258	Elp4	5029
NM_023876	Intron	chr2	105801514	105802151	Elp4	3792
NM_028260;NM_023876	Promoter	chr2	105904176	105905001	Immp1l;Elp4	3606
NM_026992;NR_033993	Intergenic	chr2	106080354	106081215	Dnajc24	8030
NM_001143683;NM_029837	Promoter	chr2	106693225	106693859	Mpped2	3330
NM_001285419;NM_001285418;NM_001048139;NM_007540;NM_001285416	Promoter	chr2	109677135	109678153	Bdnf	4837
NM_001285420;NM_001048142;NM_001048141;NM_001285417	Promoter	chr2	109693153	109694633	Bdnf	7938
NM_011699	Promoter	chr2	109890568	109891659	Lin7c	6053
NM_172671	Promoter	chr2	109917211	109918418	Lgr4	12544
NM_001128103	Promoter	chr2	110949774	110950700	Ano3	6071
NM_207206	Promoter	chr2	112239052	112240306	Lpcat4	8296
NM_133649	Promoter	chr2	112265259	112266324	Slc12a6	4655
NM_133749	Promoter	chr2	112454707	112455745	Emc7	3277
NM_177652	Exon	chr2	112966671	112967627	Ryr3	4966
NM_010230;NM_001285458	Promoter	chr2	113327004	113328213	Fmn1	6529
NM_010230;NM_001285458	Exon	chr2	113363591	113364544	Fmn1	7909
NM_181416	Promoter	chr2	113848039	113849026	Arhgap11a	2999
NM_025675	Promoter	chr2	114654254	114655188	Dph6	5690
	Intergenic	chr2	115191951	115192773		3101
NR_040336;NM_026104;NR_040335	Intergenic	chr2	116975444	116976342	D330050G23Rik;Tmco5	6325
NM_001277256;NM_033524;NR_030440	Intergenic	chr2	117092711	117093601	Spred1;Mir674	3064
NM_001277256;NM_033524	Promoter	chr2	117120337	117121254	Spred1	5562
NM_201367	Promoter	chr2	118373175	118374176	Gpr176	4056
NM_001177806;NM_013719	Promoter	chr2	118388310	118389141	Eif2ak4	7990
NM_001081971	Promoter	chr2	118702047	118703736	Ankrd63	3491
NM_139139;NM_028054;NM_001164827	Promoter	chr2	119208446	119209379	Dnajc17;Zfyve19	8383
NM_026574	Promoter	chr2	119477440	119478319	Ino80	4415
NM_019769;NM_172857	Promoter	chr2	119546979	119548032	Chp1;Exd1	5693
NM_206942;NM_206941;NM_203345;NM_008523	Promoter	chr2	119757568	119758948	Ltk	3851
NM_001164274;NM_013720	Promoter	chr2	119897096	119897733	Mga	4776
NM_011941	Promoter	chr2	119972171	119973197	Mapkbp1	4100
NM_133838	Promoter	chr2	120153996	120155107	Ehd4	23657
NM_001177792;NM_001177793;NM_009222	Promoter	chr2	120567398	120568176	Snap23	3060
NM_026891	Promoter	chr2	120730639	120731617	Cdan1	5576
NM_001024856;NM_001024857;NR_038349;NM_080788;NR_038350	Promoter	chr2	120849987	120851117	Ttbk2;AV039307	7496
NM_028799	Intron	chr2	121069048	121070134	Tgm5	11982
NM_177846;NM_001290812;NM_001290811;NM_029475	Promoter	chr2	121139724	121140692	Lcmt2;Adal	4100
NM_032393	Promoter	chr2	121288942	121290193	Map1a	4476
NM_153075;NM_007952	Promoter	chr2	121413434	121414359	Pdia3;Catsper2	7937
NM_172673	Intron	chr2	121609508	121610741	Frmd5	7332
NM_172673	Intron	chr2	121690483	121691605	Frmd5	4876
NM_172673	Promoter	chr2	121806190	121807708	Frmd5	12233
NM_144545;NM_001256055	Promoter	chr2	122028485	122029267	Eif3j2;Eif3j1	3600
NM_145531	Promoter	chr2	122117880	122118626	Spg11	4750
NM_001099297;NM_172980;NM_177610;NM_001013829;NR_027919;NM_145395;NM_025777	Intergenic	chr2	122375487	122376217	Duoxa1;Duoxa2;Duox1;Duox2;Slc28a2;Shf;Bambi-ps1	3203
NR_027919	Promoter	chr2	122467065	122468137	Bambi-ps1	4109
NM_001033256	Promoter	chr2	122630651	122631809	Spata5l1	3576
NM_011774;NM_001290993	Promoter	chr2	122702207	122702781	Slc30a4	3222
	Intergenic	chr2	123274667	123275924		11112
	Intergenic	chr2	123364053	123364734		3316
NM_001291000;NM_199238;NM_172537	Promoter	chr2	124609572	124611177	Sema6d	16420
	Intergenic	chr2	124771633	124772648		3484
	Intergenic	chr2	124928555	124929455		3053
NM_001079690;NM_183354;NM_175034;NM_001162417;NM_010852;NM_001162934;NM_001162418	Intergenic	chr2	125058394	125060904	Slc24a5;Slc12a1;Ctxn2;Myef2	5227
NM_023595;NM_001159646	Promoter	chr2	125247442	125248272	Dut	6214
NM_199022	Intron	chr2	125704752	125705704	Shc4	6402
NM_177608	Intron	chr2	125766157	125767145	Secisbp2l	5075
NM_001291002;NM_175154	Intron	chr2	125898264	125899099	Galk2	4505
NM_026981;NM_029455	Promoter	chr2	126152045	126152599	Fam227b;Dtwd1	3389
NR_073183;NM_010249;NM_207669;NM_001271470;NM_001271469;NM_001271468;NM_001271492;NM_001271467	Promoter	chr2	126675332	126676134	Gabpb1	3675
NM_019729;NM_001252580	Promoter	chr2	126707107	126707686	Usp8	3411
NM_139308	Promoter	chr2	127269803	127270937	Stard7	7615
NM_001111331	Promoter	chr2	127484003	127484953	Kcnip3	11082
NM_001284410;NM_009754;NM_001291016;NM_207680;NM_207681	Promoter	chr2	128125310	128126332	Bcl2l11	5255
NM_001284410;NM_009754;NM_001291016;NM_207680;NM_207681	Promoter	chr2	128126996	128128073	Bcl2l11	9406
NM_028248	Promoter	chr2	128817471	128818847	Tmem87b	9362
NM_020594	Promoter	chr2	128943399	128944198	Zc3h8	4186
NM_178404	Promoter	chr2	128967007	128967485	Zc3h6	3129
NM_025395;NM_009086;NM_178404;NM_027192;NM_020594	Intergenic	chr2	129038744	129039840	Zc3h8;Polr1b;Ttl;Chchd5;Zc3h6	6084
NM_009086;NM_178404;NM_027192;NM_025395	Intergenic	chr2	129046043	129046730	Chchd5;Polr1b;Ttl;Zc3h6	3631
NM_015747;NM_001159593	Promoter	chr2	129198096	129199113	Slc20a1	10088
NR_040371;NM_181589	Promoter	chr2	129296875	129298106	Gm14023;Ckap2l	5130
NM_001291022;NM_001291019;NM_007547;NM_001291021;NM_001291020;NM_001177647;NM_177653	Intergenic	chr2	129555901	129556579	F830045P16Rik;Sirpa	6601
NM_001291022;NM_001291019;NM_007547;NM_001291021;NM_001291020;NM_001177647	Promoter	chr2	129592598	129593929	Sirpa	6530
NR_029452;NM_001038635;NM_183262	Promoter	chr2	129800159	129801115	4932416H05Rik;Stk35	3953
NM_024193;NR_028547	Promoter	chr2	130273924	130274771	Nop56;Snord110	3061
NM_001110513	Intron	chr2	130298950	130299835	Ebf4	5248
NM_178762;NM_030559;NM_001114541	Promoter	chr2	130423472	130424846	Vps16;Pced1a	5137
NM_008980;NM_001163688	Promoter	chr2	130449897	130450752	Ptpra	4927
NR_040348;NM_207207	Promoter	chr2	130563371	130564195	4930473A02Rik;Mrps26	4671
NM_029832	Promoter	chr2	130663979	130664670	Ddrgk1	6055
NM_029432	Promoter	chr2	130839411	130841266	4930402H24Rik	12739
NR_015523;NM_009730	Promoter	chr2	130905887	130907132	A730017L22Rik;Atrn	3921
NM_026091	Promoter	chr2	131159421	131161063	1700037H04Rik	7542
NM_007682	Promoter	chr2	131178842	131179838	Cenpb	3036
NR_110992;NM_027129;NM_001291032;NM_001291031	Promoter	chr2	131209882	131210533	Ap5s1	5181
NM_001206385;NM_144888;NM_001206382;NM_001206383	Promoter	chr2	131233467	131234274	Mavs	3520
NM_153501	Promoter	chr2	131261734	131263066	Pank2	5651
NM_178607	Promoter	chr2	131352232	131353179	Rnf24	3236
NR_029381	Intron	chr2	131840018	131841468	5330413P13Rik	5987
NM_011045	Promoter	chr2	132252680	132253514	Pcna	9748
NM_138651;NM_001291040	Promoter	chr2	132262403	132263883	Cds2	8521
NR_045802	Exon	chr2	132444567	132445932	4921508D12Rik	5959
NM_007694	Promoter	chr2	132781072	132782018	Chgb	8599
NM_029148	Promoter	chr2	134643444	134644484	Tmx4	18065
NM_019677;NM_001145830	Promoter	chr2	134785880	134786987	Plcb1	6995
NM_013829;NR_015544	Intergenic	chr2	135658505	135659344	Plcb4;9630028H03Rik	3567
NM_001286983;NM_021527;NM_001286981;NM_001141946;NM_028201;NM_028834	Promoter	chr2	136890850	136891687	Slx4ip;Mkks	14345
NM_013822	Exon	chr2	137096295	137096918	Jag1	3620
NM_013822	Exon	chr2	137100791	137101698	Jag1	5314
NM_013822	Promoter	chr2	137116710	137117795	Jag1	3613
NM_001025431	Promoter	chr2	138256421	138257361	Btbd3	4966
NM_001276489	Promoter	chr2	139677017	139678421	Ism1	4071
NM_001289611;NM_175225;NM_001159640;NM_001159641;NR_110350;NR_110351;NR_110352	Promoter	chr2	140066258	140067080	Tasp1	4994
NM_001013802;NM_028387	Promoter	chr2	140394858	140395710	Macrod2	9116
NM_178382;NM_001172160	Promoter	chr2	140670896	140671695	Flrt3	4451
NM_001013802	Intron	chr2	141425631	141426719	Macrod2	11543
NM_008792;NR_040354	Promoter	chr2	143545094	143546016	Pcsk2;Pcsk2os1	3350
NM_008792	Intron	chr2	143702495	143703301	Pcsk2	18789
NM_019771	Promoter	chr2	143914733	143915859	Dstn	10203
NM_133626;NM_024281	Promoter	chr2	144010859	144011819	Rrbp1	7461
NM_001289631;NM_028984;NM_024225;NM_001289630;NM_001199188	Promoter	chr2	144270526	144271219	Mgme1;Snx5	3239
NM_172859;NM_029763	Promoter	chr2	144526885	144528006	Polr3f;Dzank1	5873
NR_033220;NM_053195	Intergenic	chr2	145674326	145676434	Slc24a3;BC039771	11679
NM_175280	Intergenic	chr2	146061515	146062120	4930529M08Rik	8336
NM_016889	Promoter	chr2	146221037	146222786	Insm1	6498
NM_001033348	Exon	chr2	146346292	146346969	Ralgapa2	3566
NM_001033348	Promoter	chr2	146511574	146512397	Ralgapa2	12255
NM_011917	Promoter	chr2	147013200	147013871	Xrn2	5200
NM_019761;NM_001110159	Promoter	chr2	148672138	148673124	Nxt1	4256
NM_028986	Promoter	chr2	148680800	148681916	Gzf1	9145
NM_019632	Promoter	chr2	148731968	148732807	Napb	3051
NM_009976	Promoter	chr2	148874056	148875691	Cst3	3871
NM_001085521	Promoter	chr2	149830621	149831380	Syndig1	2985
NM_172117	Promoter	chr2	150749700	150749741	Entpd6	7027
NM_024465	Promoter	chr2	150904276	150905070	Abhd12	4643
NM_207204	Promoter	chr2	151008820	151009404	Ninl	4034
NM_198214;NM_001291076;NM_001291077	Promoter	chr2	151631407	151632646	Snph	4717
NM_001160410	Promoter	chr2	152080289	152081310	Scrt2	5097
NM_009328	Promoter	chr2	152141810	152142701	Tcf15	3283
NM_024196	Promoter	chr2	152293302	152294526	Tbc1d20	3649
NM_019705;NM_001083921	Promoter	chr2	152331898	152332995	Rbck1	3510
NM_011438	Promoter	chr2	152396169	152397106	Sox12	3813
NM_011438	Promoter	chr2	152398454	152399390	Sox12	6101
NM_001289716;NM_001289717;NM_009743;NM_001289739	Promoter	chr2	152830939	152832001	Bcl2l1	6612
NM_178939	Promoter	chr2	153014981	153015748	Pdrg1	3770
NM_001285446;NM_009823;NM_172860	Promoter	chr2	154435984	154437190	Cbfa2t2	5577
NM_199304	Promoter	chr2	154613134	154614087	Zfp341	3522
NM_029362	Promoter	chr2	154656759	154657388	Chmp4b	3087
NM_023130;NM_001139512;NM_001139513;NM_001139511;NM_029362;NM_026030	Intergenic	chr2	154783068	154783696	Chmp4b;Raly;Eif2s2	3202
NM_023130;NM_001139512;NM_001139513;NM_001139511;NM_029362;NM_026030	Intergenic	chr2	154783936	154784879	Chmp4b;Raly;Eif2s2	5259
NM_001139512;NM_001139513;NM_001139511;NM_023130	Promoter	chr2	154790520	154791780	Raly	11442
NM_026030	Promoter	chr2	154892336	154893315	Eif2s2	5310
NM_016661	Promoter	chr2	155073776	155074711	Ahcy	3798
NR_030475;NM_001004721	Promoter	chr2	155356897	155357585	Mir695;Pigu	3629
NM_019811;NM_144786	Promoter	chr2	155517338	155518739	Acss2;Ggt7	10919
NM_001085378	Exon	chr2	155625762	155626808	Myh7b	3091
NM_177217;NM_001130000;NM_008383;NM_001129999	Promoter	chr2	155956208	155957140	Cep250	3145
NM_025946;NM_001164217;NM_001164216;NM_010911	Promoter	chr2	156143799	156144764	Nfs1;Romo1	7419
NM_001291115;NM_001291114;NM_133242	Promoter	chr2	156179801	156180719	Rbm39	6404
NM_027585;NM_020255	Promoter	chr2	156312330	156313008	Scand1;Cnbd2	3918
NM_013510;NM_001291120;NM_001291121;NM_001291122;NM_001291123	Promoter	chr2	156420262	156421010	Epb4.1l1	3130
NM_013510;NM_001006664;NM_001291120;NM_001291121;NM_001291122;NM_001291123	Intron	chr2	156492949	156493467	Epb4.1l1	6566
NM_001042488;NR_040505;NM_001042487	Promoter	chr2	156720072	156721819	4930405A21Rik;Dlgap4	6606
NM_013865;NM_180956	Promoter	chr2	156991654	156992490	Ndrg3	3553
NM_001164663	Promoter	chr2	157078706	157079923	Soga1	3255
NM_019642;NM_001039557	Promoter	chr2	157278751	157279655	Rpn2;Mroh8	7450
NM_001025395;NM_009271	Exon	chr2	157456796	157458010	Src	3396
NR_015463;NR_027887	Promoter	chr2	158360815	158361840	9430008C03Rik	3004
NM_175692	Promoter	chr2	158375407	158376474	Snhg11	4149
NM_001291137;NM_001291138	Promoter	chr2	158409391	158410294	Ralgapb	4538
NM_175419	Promoter	chr2	158624566	158625639	Actr5	3240
NM_027975	Promoter	chr2	158767671	158768685	Fam83d	4200
NM_145742;NM_001291144	Promoter	chr2	158794380	158795212	Dhx35	3674
	Intergenic	chr2	159428166	159428671		3651
	Intergenic	chr2	160158235	160159430		11244
NM_001033411;NM_010658	Intergenic	chr2	160357453	160358210	Mafb;Gm826	5867
NM_010658	Promoter	chr2	160366059	160368683	Mafb	11906
	Intergenic	chr2	160476791	160478787		28597
NM_009408	Promoter	chr2	160645305	160646379	Top1	7745
NM_021280	Promoter	chr2	160730233	160732252	Plcg1	12161
NM_177263	Promoter	chr2	160872626	160873512	Zhx3	3487
NM_173368	Promoter	chr2	161108488	161109339	Chd6	8659
NM_001291151;NM_001291150;NM_021464;NM_001291149	Intron	chr2	161667977	161668779	Ptprt	5469
NM_008652;NR_105970;NM_172150;NM_013731;NM_001291152;NM_026630;NM_001291154	Intergenic	chr2	163099040	163100329	Gtsf1l;Mybl2;Ift52;Sgk2;Mir7003	4219
NM_008652;NR_105970;NM_026630;NM_172150	Intergenic	chr2	163122213	163122965	Mybl2;Ift52;Gtsf1l;Mir7003	4020
NM_008652;NR_105970;NM_001098799;NM_026630;NM_172150	Intergenic	chr2	163142685	163143600	Tox2;Mybl2;Ift52;Gtsf1l;Mir7003	8047
NM_008652;NR_105970;NM_001098799;NM_026630	Intergenic	chr2	163150733	163151750	Mir7003;Mybl2;Gtsf1l;Tox2	14528
NM_008652;NR_105970;NM_001098799;NM_026630	Intergenic	chr2	163166022	163166844	Mir7003;Mybl2;Gtsf1l;Tox2	3577
NM_001098799	Intron	chr2	163296810	163297887	Tox2	5780
NM_021566;NM_001205076	Intron	chr2	163364121	163365282	Jph2	3373
NM_025699	Promoter	chr2	163418893	163419981	Oser1	9007
NM_144891	Promoter	chr2	163437963	163439255	Gdap1l1	3385
NM_018753	Promoter	chr2	163994697	163995503	Ywhab	3961
NM_001291155;NM_025996	Promoter	chr2	164070311	164071238	Tomm34	4470
NM_021420	Promoter	chr2	164073939	164074836	Stk4	3705
NM_025575	Promoter	chr2	164460732	164461496	Sys1	4216
NM_026785	Promoter	chr2	164769236	164770170	Ube2c	4435
NM_001082974;NM_008906;NM_001038492	Promoter	chr2	164832541	164833956	Ctsa;Neurl2	3974
NM_146129	Promoter	chr2	164879285	164880075	Pcif1	3347
NM_199027	Promoter	chr2	164910306	164912706	Zfp335	6336
NM_013599	Exon	chr2	164954594	164955882	Mmp9	3068
NM_020333	Intron	chr2	164991102	164991966	Slc12a5	6580
NM_144892	Promoter	chr2	165034025	165035188	Ncoa5	6802
NM_011611;NR_033448;NM_174988;NM_170704;NM_144892;NR_027852;NM_170702;NM_170703	Intergenic	chr2	165105862	165107262	1700025C18Rik;Cdh22;Cd40;Ncoa5	4653
NM_174988	Intron	chr2	165130876	165131836	Cdh22	15104
NM_174988	Intron	chr2	165211350	165212219	Cdh22	3097
NM_174988	Promoter	chr2	165233922	165235266	Cdh22	4512
NM_001005425;NM_174988;NM_207706;NM_001252574;NM_001252575;NM_001252573;NR_045544;NM_080287;NM_144893;NM_207705	Intergenic	chr2	165270909	165272347	Zfp663;Cdh22;Slc35c2;Elmo2	17634
NM_207706;NM_080287	Promoter	chr2	165325720	165327050	Elmo2	4832
NM_054055;NM_178411;NM_001005425;NM_207706;NM_001252574;NM_001252575;NM_001252573;NR_045544;NM_080287;NM_029021;NM_144893;NM_207705	Intergenic	chr2	165368216	165368924	Zfp663;Zfp334;Slc35c2;Slc13a3;Ocstamp;Elmo2	3458
NM_028072;NM_001252578;NM_001252579	Intron	chr2	166128409	166129697	Sulf2	4888
NR_015558	Intergenic	chr2	166412196	166413336	5031425F14Rik	3941
NR_015558;NM_177782	Intergenic	chr2	166557914	166558877	5031425F14Rik;Prex1	3259
NM_023565	Promoter	chr2	166905798	166906804	Cse1l	9301
NM_001081005;NR_028540;NM_001033196	Promoter	chr2	167062496	167063370	1500012F01Rik;Znfx1;Snord12	3859
NM_001291160;NM_001291162;NM_153065;NR_028540;NM_001081005;NM_008420;NM_001109906;NM_001109905;NM_011490;NM_001033196	Intergenic	chr2	167071835	167072247	Stau1;Ddx27;Snord12;1500012F01Rik;Znfx1;Kcnb1	3724
NM_008420	Intron	chr2	167184040	167185074	Kcnb1	5037
NM_008420;NM_008968	Intergenic	chr2	167193046	167194045	Kcnb1;Ptgis	3060
NM_019835	Promoter	chr2	167349264	167349628	B4galt5	3283
NM_023230	Promoter	chr2	167631723	167632541	Ube2v1	3740
NM_021409	Promoter	chr2	168080462	168081338	Pard6b	7060
NR_040327;NM_009628;NM_001080708;NM_021409	Intergenic	chr2	168106709	168107824	E130018N17Rik;Fam65c;Pard6b;Adnp	27045
NR_040327;NM_009628;NM_010072;NM_021409	Intergenic	chr2	168111557	168112723	E130018N17Rik;Pard6b;Dpm1;Adnp	3372
NM_009628	Promoter	chr2	168207082	168207821	Adnp	4356
NM_010072;NM_001160330	Promoter	chr2	168230007	168231753	Mocs3;Dpm1	4004
NM_001291173;NM_001291171;NM_001291170;NM_001291177;NM_001291176;NM_001291175;NM_001291174;NM_010899;NM_001291169;NM_001291178;NM_001291168;NM_001136073	Intergenic	chr2	168394442	168395413	Nfatc2	17126
NM_001291173;NM_001291171;NM_001291170;NM_001291177;NM_001291176;NM_001291175;NM_001291174;NM_010899;NM_001291169;NM_001291178;NM_001291168;NM_001136073	Intergenic	chr2	168398933	168400321	Nfatc2	5818
NM_201396;NM_175303;NM_201395	Promoter	chr2	168766744	168767382	Sall4	6677
NM_009564	Promoter	chr2	168954573	168955693	Zfp64	4096
NM_080455	Intergenic	chr2	169548363	169549251	Tshz2	6982
NM_080455	Intergenic	chr2	169896926	169897759	Tshz2	3536
NM_001033299;NR_033634;NR_033632;NM_001159683	Intergenic	chr2	170016512	170017846	Zfp217;A630075F10Rik	6625
NM_001163686;NM_029761	Promoter	chr2	170731247	170733067	Dok5	15264
NM_001163686;NM_029761	Promoter	chr2	170733533	170734105	Dok5	3812
NM_001163686;NM_029761	Intron	chr2	170780208	170780931	Dok5	3393
	Intergenic	chr2	171290968	171291808		4725
	Intergenic	chr2	171611689	171612804		5068
NM_025912	Promoter	chr2	172345062	172345965	Fam210b	6261
NM_011497;NM_024199;NM_001291185	Promoter	chr2	172370435	172371239	Cstf1;Aurka	6596
NM_025542	Promoter	chr2	172440051	172441068	Rtfdc1	3239
NM_175112	Promoter	chr2	172999705	173000671	Rae1	7175
NM_028158	Intergenic	chr2	173434951	173435887	1700021F07Rik	3318
NR_027957;NM_024436	Promoter	chr2	173659031	173660097	Rab22a;Ppp4r1l-ps	5791
NM_201616;NR_003258;NM_001077510	Promoter	chr2	174326984	174328138	Gnas	3058
NM_025983	Promoter	chr2	174463543	174464435	Atp5e	3012
NM_001177789;NM_001177790;NM_028806	Intron	chr2	178161221	178162077	Phactr3	4511
NM_001177789;NM_001007154;NM_001177791;NM_001177790;NM_028806	Intron	chr2	178256814	178257750	Phactr3	5224
NM_001177789;NM_001007154;NM_001177791;NM_001177790;NM_028806	Intron	chr2	178303461	178304790	Phactr3	8942
NM_001291189;NM_198656	Intron	chr2	178483033	178484093	Cdh26	6345
	Intergenic	chr2	178887519	178889696		10669
	Intergenic	chr2	178917145	178917863		3597
	Intergenic	chr2	179084274	179085503		3861
NM_009867	Promoter	chr2	179442495	179443690	Cdh4	5507
NM_009867	Intron	chr2	179484081	179485013	Cdh4	6016
NM_177727	Promoter	chr2	180024467	180025600	Lsm14b	6471
NM_144500	Promoter	chr2	180118529	180119807	Osbpl2	6044
NM_019822	Promoter	chr2	180171009	180171956	Adrm1	6921
NM_025587;NR_037274	Promoter	chr2	180256485	180257923	Mir3091;Rps21	7516
NM_145851	Promoter	chr2	180272925	180274079	Cables2	5552
NR_045331;NM_148933;NM_018766;NR_029528;NR_029901;NR_040745	Intergenic	chr2	180455893	180457117	B230312C02Rik;Mir133a-2;Ntsr1;Gm6307;Mir1a-1;Slco4a1	5702
NM_028479	Promoter	chr2	180582274	180583129	Mrgbp	3137
NM_001291433;NM_175551;NM_011805	Promoter	chr2	180701707	180702445	Dido1	3299
NM_001291432;NM_001291433;NM_029607;NR_111965;NM_080641;NM_183161;NM_175551;NM_011805;NM_001289652;NM_001289651;NM_177852	Intergenic	chr2	180758880	180759878	Gid8;Slc17a9;Dido1;Bhlhe23	3332
NR_029538	Promoter	chr2	180894214	180895085	Mir124a-3	3012
NM_001165995;NM_001165992;NM_001165991;NM_029702;NM_001048148;NR_028585;NM_144894	Promoter	chr2	181364537	181366342	Zgpat;Arfrp1	5528
NM_025482;NM_001291197;NM_001291201;NM_001291200;NM_001291203;NM_001291202;NR_111899;NM_001291204	Promoter	chr2	181496577	181497796	Tpd52l2	3115
NM_001271584;NM_001271585;NR_073369;NM_016775	Promoter	chr2	181520223	181520921	Dnajc5	3087
NM_026446;NM_001291205;NM_001291210;NM_001291206;NM_001291209;NM_001291208;NM_001291207	Promoter	chr2	181693300	181695234	Rgs19	3924
NM_001171615	Promoter	chr2	181763131	181764296	Myt1	7427
NM_025901	Promoter	chr2	181863956	181864544	Polr3k	3569
NM_030708	Intron	chr3	5251214	5252133	Zfhx4	6815
NM_030708	Intergenic	chr3	5435479	5436536	Zfhx4	3625
NM_001267714;NM_001267715;NM_008994;NM_001163301;NM_001163302;NM_001163305;NM_001163306	Promoter	chr3	5575869	5576910	Pex2	9603
NM_008862	Promoter	chr3	7366274	7366864	Pkia	3361
NM_173181	Promoter	chr3	7502986	7504144	Zc2hc1a	6218
NM_008371	Promoter	chr3	7612393	7613498	Il7	3379
NM_025285	Promoter	chr3	8508563	8509706	Stmn2	11233
NM_025285	Promoter	chr3	8511057	8511892	Stmn2	10393
NM_010423	Promoter	chr3	8666659	8667388	Hey1	3174
NM_025434	Promoter	chr3	8923232	8924011	Mrps28	4965
NM_001025263;NM_009412;NM_001025264	Intron	chr3	8981032	8982401	Tpd52	5667
NR_040597	Intron	chr3	9065689	9066241	4930539M17Rik	3178
NM_177660	Promoter	chr3	9249762	9250452	Zbtb10	3204
NM_133218	Exon	chr3	9450960	9452311	Zfp704	3667
NM_133218	Intron	chr3	9500017	9500558	Zfp704	3829
NM_133218	Intron	chr3	9500698	9501193	Zfp704	4965
NM_053182;NM_001195031	Intron	chr3	9715657	9716564	Pag1	3376
NM_053182;NM_001195031	Promoter	chr3	9832885	9833725	Pag1	3451
NM_010634;NM_001272098;NM_001272097	Promoter	chr3	10012006	10013638	Fabp5	9063
NM_018864	Promoter	chr3	10331095	10331520	Impa1	3240
NM_029068;NM_001127191	Promoter	chr3	10439622	10440420	Snx16	4027
	Intergenic	chr3	10809890	10810923		3244
NM_178631;NM_001163328	Intron	chr3	13537657	13538280	Ralyl	3590
NM_080852;NR_033591	Intergenic	chr3	14381492	14382144	Slc7a12;Gm6300	8728
NM_028915;NM_001163580;NM_001163579	Promoter	chr3	14533516	14534691	Lrrcc1	3372
NM_007892	Promoter	chr3	14578384	14579221	E2f5	10659
NM_001099674	Promoter	chr3	14611019	14611734	1810022K09Rik	6575
NM_009801	Promoter	chr3	14886224	14887333	Car2	5379
NM_001145919;NM_172677;NR_027375	Promoter	chr3	16182902	16183781	Ythdf3	7603
	Intergenic	chr3	16688813	16689646		5860
NR_029814;NR_033490	Intergenic	chr3	17785607	17786996	2610100L16Rik;Mir124a-2	6877
NM_021560	Promoter	chr3	18054049	18056146	Bhlhe22	10421
NR_040544	Intergenic	chr3	18555577	18556980	4930433B08Rik	3445
	Intergenic	chr3	18928471	18929169		3238
NM_028840	Promoter	chr3	19162581	19163388	Armc1	5938
NM_001253391;NM_001253390;NM_026182;NR_045575	Promoter	chr3	19187448	19188750	Mtfr1	10943
NM_001081281;NM_025489;NM_001163537;NM_001163536;NM_205769	Intergenic	chr3	19627616	19629438	Dnajc5b;Trim55;Crh	9507
NM_080634;NM_001146324;NM_001146323	Promoter	chr3	20034629	20035468	Hps3	7107
NR_105046;NR_105047;NM_009210	Promoter	chr3	20057299	20058176	Hltf	6138
	Intergenic	chr3	21935532	21936627		3582
NM_030732	Promoter	chr3	22076656	22077628	Tbl1xr1	3033
	Intergenic	chr3	25143579	25144343		5905
NM_138666;NM_001163387	Intron	chr3	25992548	25993165	Nlgn1	5785
NM_138666	Promoter	chr3	26330834	26331960	Nlgn1	7448
NM_029150;NM_001177626;NM_027583;NM_001177625;NM_007900	Intergenic	chr3	26997435	26998869	Spata16;Ect2	4558
NM_001177626;NM_007900;NM_001177625;NR_040548	Promoter	chr3	27153487	27154214	1700125G22Rik;Ect2	4316
NM_178772	Promoter	chr3	27182576	27183341	Nceh1	3631
NM_177330	Promoter	chr3	27371898	27372582	Ghsr	3641
NM_173182	Promoter	chr3	27710324	27711524	Fndc3b	5095
NM_008875;NM_001164056	Intron	chr3	28046231	28047031	Pld1	5109
NM_026910;NM_001163009;NM_001163008;NM_001163007	Promoter	chr3	28262345	28263199	Tnik	6723
NM_001167748;NM_029412	Promoter	chr3	29082546	29083202	Egfem1	4603
NM_021442	Promoter	chr3	30507684	30508585	Mecom	3696
NM_021442;NM_001289622;NM_001289623;NM_001289621;NM_026668;NM_027941;NM_030557;NM_001290510;NM_029690	Intergenic	chr3	30595052	30595936	Mecom;Lrriq4;Lrrc34;Mynn;Actrt3	3044
NM_030557;NM_029690;NM_001289622;NM_001289623;NM_001289621	Promoter	chr3	30601867	30603019	Mynn;Actrt3	11360
NM_027016	Promoter	chr3	30792664	30793949	Sec62	4305
NM_153421;NM_001165956;NM_001165955;NM_001165954	Promoter	chr3	30968539	30969454	Phc3	3366
NM_008857	Promoter	chr3	30995384	30996320	Prkci	5177
NM_001039090;NM_011386;NM_001271772	Promoter	chr3	31094506	31095873	Skil	7741
NM_172861	Intron	chr3	31254893	31255699	Slc7a14	3360
NM_172861	Promoter	chr3	31309063	31310448	Slc7a14	5765
NM_144519;NM_001161818	Promoter	chr3	32509935	32511192	Zfp639	7157
NM_019673	Promoter	chr3	32708286	32709289	Actl6a	6067
NM_025316;NM_029017	Promoter	chr3	32736330	32737580	Ndufb5;Mrpl47	10111
NM_027619;NM_001290500;NM_025978;NM_001290502	Promoter	chr3	33799498	33800686	Ttc14	11919
NM_026332;NM_001286973;NM_001286972;NM_001026211	Promoter	chr3	34081028	34081595	Dnajc19	4151
	Intergenic	chr3	34322512	34324152		19179
NM_011443	Promoter	chr3	34650598	34651316	Sox2	4284
NM_029570	Promoter	chr3	35754059	35754791	Atp11b	7255
NM_001101478	Promoter	chr3	36150870	36151885	D3Ertd254e	5327
NM_198192	Intergenic	chr3	36295067	36295870	Qrfpr	4722
NM_009673;NM_028183;NR_105976	Promoter	chr3	36475305	36476235	Mir7009;Anxa5;1810062G17Rik	5867
NM_009828	Promoter	chr3	36571474	36572566	Ccna2	9095
NM_027810	Promoter	chr3	36612923	36613743	Bbs7	5348
NM_019510	Promoter	chr3	36688198	36690204	Trpc3	5866
NM_172679	Promoter	chr3	36862758	36863560	4932438A13Rik	3776
NM_145825;NM_001008502;NM_001255992	Promoter	chr3	37312059	37312895	Cetn4;Bbs12	5571
NM_001163511;NM_001291044;NM_021343;NM_153561	Promoter	chr3	37419141	37421082	Spata5;Nudt6	13849
NM_011896	Promoter	chr3	37639544	37640620	Spry1	4727
NM_001167883	Promoter	chr3	38484232	38485387	Ankrd50	10209
NM_183221	Promoter	chr3	38885007	38888719	Fat4	15171
NM_183221	Intron	chr3	38912344	38913135	Fat4	3194
	Intergenic	chr3	39313576	39314597		4295
NM_011020	Promoter	chr3	40744695	40746451	Hspa4l	10569
NM_011495;NM_173169;NR_045576	Promoter	chr3	40799688	40800765	Plk4	4202
NR_038067;NM_028140	Promoter	chr3	40846266	40847404	Mfsd8;Gm2011	10931
NM_026622	Promoter	chr3	40893792	40895134	3110057O12Rik	7702
NM_001040399	Promoter	chr3	40949329	40950418	Larp1b	6599
NM_027558	Promoter	chr3	41082952	41083939	Pgrmc2	8652
NM_001130186;NR_040385;NM_172303;NM_001130184;NM_001130185	Intergenic	chr3	41504057	41505127	Jade1;C430002E04Rik	3812
NM_028667;NM_001099785;NM_027271;NM_001081411;NM_001291048	Promoter	chr3	41742205	41742826	Sclt1;D3Ertd751e	3471
	Intergenic	chr3	42463714	42464896		2982
NM_001098172;NM_001098170;NR_045172;NM_011043;NM_001098171	Promoter	chr3	45377458	45378514	Pcdh10;2610316D01Rik	5666
NM_001098172;NM_001098170;NR_045172;NM_011043;NM_001098171	Promoter	chr3	45380755	45381807	Pcdh10;2610316D01Rik	3756
NM_011990	Intergenic	chr3	50504511	50505029	Slc7a11	3869
	Intergenic	chr3	50881288	50882222		4847
	Intergenic	chr3	50887906	50888905		5932
	Intergenic	chr3	50939541	50940286		4532
NM_001291059;NM_023502	Promoter	chr3	51340063	51341526	Elf2	5402
NM_016858	Promoter	chr3	51483679	51484892	Rab33b	6118
NM_080793;NR_033624	Promoter	chr3	51560362	51561301	5031434O11Rik;Setd7	3402
NM_001004176	Promoter	chr3	52102198	52103228	Maml3	4181
NM_175386	Intergenic	chr3	53324030	53325038	Lhfp	5039
NM_026435	Promoter	chr3	53862916	53864097	Ufm1	3655
NM_001253683;NM_001253682;NR_046161;NM_016984	Promoter	chr3	54155009	54156377	Trpc4	11474
NM_027148;NM_025442;NM_001163570	Promoter	chr3	54734621	54735919	Exosc8;Alg5	14896
NM_133231	Promoter	chr3	54806712	54808336	Rfxap	18658
NM_177854	Promoter	chr3	54915298	54916283	Sertm1	4307
NM_001144988;NM_028937;NM_001290141;NM_177203;NM_001144987;NM_001290138;NR_110781;NR_110780;NM_007628;NR_040593;NR_110776;NM_144895	Intergenic	chr3	55084341	55085214	Ccdc169;Spg20;Sohlh2;4931419H13Rik;Ccna1	3724
NM_001195538;NM_019978;NM_001111053	Promoter	chr3	55242043	55243096	Dclk1	5689
NM_001195538;NM_019978;NM_001111053	Intron	chr3	55259280	55260066	Dclk1	3339
NM_001195538;NM_019978;NM_001111053	Intron	chr3	55347430	55348546	Dclk1	7992
NM_030595	Intron	chr3	55686819	55687636	Nbea	3632
NM_030595	Intron	chr3	55730024	55730968	Nbea	7248
NM_010750	Promoter	chr3	55780010	55781349	Mab21l1	4360
NM_030595	Intergenic	chr3	56236070	56236624	Nbea	4424
NM_133784;NM_001168281	Promoter	chr3	57575599	57576660	Wwtr1	5288
NM_011883;NM_001113413	Promoter	chr3	57735625	57736611	Rnf13	8387
NM_019410	Promoter	chr3	57847092	57848292	Pfn2	5532
NM_001081229	Promoter	chr3	58414731	58417557	Tsc22d2	12174
NM_001005509;NM_030685	Promoter	chr3	58525262	58526272	Serp1;Eif2a	6755
NM_001040396	Promoter	chr3	58576257	58577203	Selt	4924
NM_009174;NR_045167	Promoter	chr3	58691320	58692461	Siah2;4930593A02Rik	7077
NM_153384;NR_045167;NM_153385;NM_153386	Intergenic	chr3	58887927	58888492	Clrn1;4930593A02Rik	5325
NM_177855	Promoter	chr3	59005325	59007257	Med12l	11077
NM_032400	Promoter	chr3	60081541	60082171	Sucnr1	4637
NM_001253708;NM_001253709;NM_001253711;NM_001253710;NM_020007	Promoter	chr3	60501132	60502033	Mbnl1	4055
NM_001253713;NM_001253708;NM_001253709;NM_001253711;NM_001253710;NM_020007	Intron	chr3	60527474	60528416	Mbnl1	15537
NM_008772;NM_001282016	Promoter	chr3	61002244	61003908	P2ry1	7631
NM_028712	Promoter	chr3	61362880	61365809	Rap2b	20781
NM_001081295	Promoter	chr3	62338597	62340474	Arhgef26	4056
NM_028136	Promoter	chr3	62506620	62507141	Dhx36	3862
NM_008604;NM_001289462;NM_001289463	Promoter	chr3	63295225	63296098	Mme	4761
NM_177856	Promoter	chr3	63928984	63929457	E130311K13Rik	4928
NM_015728;NM_001272035	Promoter	chr3	63964153	63965132	Slc33a1	3293
NR_027955;NM_178892	Promoter	chr3	65527654	65529706	4931440P22Rik;Tiparp	12805
NR_106200	Promoter	chr3	65658772	65659845	Mir8120	3116
NM_001166659;NM_019937	Intergenic	chr3	65898531	65899364	Ccnl1;Lekr1	6652
NM_019937	Promoter	chr3	65957701	65958726	Ccnl1	4383
NM_145820;NM_019937	Intergenic	chr3	65974178	65975282	Ccnl1;Veph1	8325
	Intergenic	chr3	66669970	66671242		3417
NM_025822	Promoter	chr3	66985623	66986334	Rsrc1	5917
NM_025822	Intron	chr3	67264000	67264058	Rsrc1	4511
NM_025822	Intron	chr3	67351352	67352326	Rsrc1	5758
NM_025813	Promoter	chr3	67582184	67583323	Mfsd1	3949
NM_001113420;NM_001113421;NM_001113419	Intron	chr3	68405164	68406795	Schip1;Gm21949	7311
NM_001282044	Promoter	chr3	68494120	68496068	Schip1	5292
NM_013928	Promoter	chr3	68572168	68572798	Schip1	3585
NM_001159424;NM_001282045;NM_001282044;NM_001113419;NM_001113420;NM_001113421;NM_013928;NM_008351	Intergenic	chr3	68664251	68665184	Schip1;Il12a;Gm21949	3773
NM_001167996	Promoter	chr3	68869024	68870666	1110032F04Rik	7512
NM_026641	Intron	chr3	68927877	68928901	Ift80	6937
NM_026641;NM_133786	Promoter	chr3	69004543	69006426	Smc4;Ift80	9385
NM_025863	Promoter	chr3	69044199	69045423	Trim59	6893
NM_008467	Promoter	chr3	69126408	69127566	Kpna4	5163
NM_178726	Promoter	chr3	69316120	69318300	Ppm1l	11383
NM_178726	Intron	chr3	69494418	69495695	Ppm1l	4274
NM_020026	Promoter	chr3	69598096	69598742	B3galnt1	3197
NM_133787	Promoter	chr3	69721971	69722727	Nmd3	9123
NM_001286959;NM_001164210;NM_133675	Intron	chr3	69855044	69855729	Sptssb	4851
NM_009250;NM_019745	Promoter	chr3	75556460	75557785	Pdcd10;Serpini1	39287
NM_175193;NM_001291069	Promoter	chr3	75956019	75957481	Golim4	17030
	Intergenic	chr3	78494816	78496230		3136
NR_045502;NM_001142953	Intergenic	chr3	79286308	79288023	4921511C10Rik;Gm17359	10574
NM_001162999	Promoter	chr3	79566875	79568439	Fnip2	4890
NM_029482;NM_025794	Promoter	chr3	79628147	79629733	4930579G24Rik;Etfdh	16549
	Intergenic	chr3	80483960	80484678		3326
NM_001083806;NM_001039195;NM_013540	Promoter	chr3	80800747	80801480	Gria2	3136
NM_001281969;NM_010298	Intron	chr3	80866778	80867467	Glrb	7255
NM_019971	Intron	chr3	81102456	81103307	Pdgfc	3067
NM_017469;NM_001161796	Promoter	chr3	82074256	82074977	Gucy1b3	4103
NM_001081230	Intergenic	chr3	82308454	82309087	Map9	3360
NM_001081230	Promoter	chr3	82357774	82358666	Map9	11483
NM_023624;NR_040381	Promoter	chr3	82903433	82904706	Lrat;Rbm46os	3603
NM_009144	Promoter	chr3	83763546	83764488	Sfrp2	4074
NM_001271725;NM_001271726	Intron	chr3	84264142	84265209	Trim2	4662
NM_001271726	Promoter	chr3	84304846	84305748	Trim2	6543
NM_001033301;NM_001205355	Promoter	chr3	84479386	84481063	Fhdc1	5563
NM_001081093;NM_001293801	Promoter	chr3	84582002	84583219	Arfip1	11974
NM_001177773	Promoter	chr3	84813975	84814913	Fbxw7	11364
	Intergenic	chr3	85106011	85106643		3129
	Intergenic	chr3	85189780	85190441		9308
NM_144896	Intergenic	chr3	85535941	85536567	Pet112	5103
NM_144896	Promoter	chr3	85573670	85574701	Pet112	2992
NM_172682;NM_177130	Intergenic	chr3	85779914	85780770	Fam160a1;Glt28d2	3701
NM_001082414	Exon	chr3	86093176	86093828	Sh3d19	8037
NM_001077687;NM_030695;NM_001077688	Promoter	chr3	86223657	86224847	Lrba	14866
NM_011839	Promoter	chr3	86550193	86551678	Mab21l2	5163
NM_001077687;NM_030695;NM_001077688	Intron	chr3	86714075	86714875	Lrba	4020
NM_001195500;NM_027539;NM_001195497;NM_001195496;NM_001195499;NM_001195498	Intron	chr3	86910225	86910656	Dclk2	6907
NM_001195500;NM_027539;NM_001195497;NM_001195496;NM_001195499;NM_001195498	Promoter	chr3	86920098	86921102	Dclk2	6991
NM_033573	Promoter	chr3	87885346	87886229	Prcc	6775
NM_008231	Promoter	chr3	87905908	87906821	Hdgf	4990
NM_022031	Exon	chr3	88022290	88023566	Hapln2	3826
NM_133665	Promoter	chr3	88141952	88142864	Mef2d	3500
NR_045997	Promoter	chr3	88177632	88178554	1700113A16Rik	6843
NM_009836;NM_029801	Promoter	chr3	88296636	88297557	Cct3;Tsacc	4878
NM_028814	Promoter	chr3	88685486	88686454	2810403A07Rik	4465
NM_028188;NM_001083807;NM_001083808	Promoter	chr3	89090452	89091521	Rusc1	3090
NM_001014995	Promoter	chr3	89182919	89184152	Fam189b	4046
NM_025327;NM_001077411;NM_008094;NM_134469;NM_001039466;NM_013691;NM_010107;NM_011886;NM_013631;NM_001099779;NR_030579;NM_001163432;NM_001014995;NM_001253751;NM_026767;NM_183037;NM_007712;NR_121683;NM_009057;NM_001161824;NR_122037;NM_001162425;NM_008227;NM_013605;NM_013604	Intergenic	chr3	89195907	89196706	Fdps;Mir92b;Scamp3;Pklr;Fam189b;Hcn3;Gba;Thbs3;Efna1;Krtcap2;Mtx1;Trim46;Clk2;Dpm3;Muc1;Slc50a1	5922
NM_010108	Promoter	chr3	89321736	89323427	Efna3	4151
NM_016904;NM_025327;NM_020517;NR_040404;NR_040403;NM_010108;NM_029974;NM_010107;NM_009565;NM_001039466;NR_030579;NM_026767;NM_183037;NM_177041;NM_011368;NR_121683;NM_001113331;NM_009057;NM_009614;NM_007910;NM_001037722;NM_001162425;NM_013605	Intergenic	chr3	89327028	89328195	Gm15417;Zbtb7b;Flad1;Shc1;Mir92b;Muc1;Efna4;Efna3;Cks1b;Efna1;Krtcap2;Dcst1;Lenep;Adam15;Trim46;Dpm3;Slc50a1	11406
NM_009614;NM_001037722	Promoter	chr3	89349717	89350590	Adam15	4439
NM_177041	Promoter	chr3	89411624	89412086	Flad1	3074
NM_016904;NM_011368	Promoter	chr3	89418088	89418967	Cks1b;Shc1	5191
NM_026869;NM_001293766;NM_001293767;NM_001293768;NM_001293763	Promoter	chr3	89430089	89430689	Pygo2	3588
NM_026869;NM_016904;NM_027348;NM_080466;NM_001293768;NM_026784;NM_001293763;NM_020517;NM_001293766;NM_009565;NR_040404;NM_001293767;NR_040403;NM_177041;NM_146131;NM_011368;NM_001113331	Intergenic	chr3	89492637	89493683	Gm15417;Shc1;Pygo2;Zbtb7b;Flad1;Pmvk;Cks1b;Lenep;Kcnn3;Pbxip1	3936
NM_080466	Promoter	chr3	89518572	89519300	Kcnn3	3345
NM_009602	Intron	chr3	89759498	89760394	Chrnb2	7894
NM_027315	Promoter	chr3	89772655	89773420	Ube2q1	3996
NM_001271764;NM_001293749;NM_001253740;NM_001253738	Promoter	chr3	90079079	90080146	Tpm3	3635
NM_028881	Promoter	chr3	90253916	90254850	Crtc2	5729
NM_201407;NM_139304;NM_026677;NM_206924;NR_105979;NM_145540;NM_178876;NM_030080;NR_033727;NM_001293741;NM_001190258;NM_028881;NM_029937;NM_011988;NM_027015;NM_013901	Intergenic	chr3	90292607	90293284	Ints3;Rps27;Nup210l;Rps27rt;Crtc2;Dennd4b;Creb3l4;Mir7012;Gatad2b;Slc39a1;Rab13;Slc27a3;Jtb	4726
NM_201407;NM_139304;NM_011988;NR_105979;NM_145540;NM_178876;NM_008727	Intergenic	chr3	90367718	90368951	Ints3;Npr1;Dennd4b;Mir7012;Gatad2b;Slc27a3	3990
NM_011988	Promoter	chr3	90388776	90389916	Slc27a3	3637
NM_145540;NM_178876	Promoter	chr3	90433435	90433884	Ints3	3446
NM_008727	Promoter	chr3	90464706	90465863	Npr1	3628
NM_026374	Promoter	chr3	90475861	90476658	Ilf2	7153
NM_011309;NM_009113	Promoter	chr3	90513695	90515164	S100a13;S100a1	4143
NM_008412;NM_025984;NM_009264;NM_008574;NM_011478;NM_001166172;NM_001204427;NM_173070	Intergenic	chr3	92552777	92554189	Ivl;Smcp;Sprr4;Sprr3;Lce1a1;Lce6a;Sprr1a	3079
NM_001163098	Promoter	chr3	93443624	93444896	Tchh	5931
NM_001136117	Promoter	chr3	94363253	94364445	C2cd4d	5296
NM_028307	Promoter	chr3	94412637	94413612	Tdrkh	3725
NM_030074	Promoter	chr3	95015240	95016535	Zfp687	12876
NR_073549;NM_001272024;NR_073551;NR_073550	Promoter	chr3	95160020	95160879	Sema6c	5460
NM_172395;NM_019914;NM_001038708	Promoter	chr3	95227932	95229171	Mllt11;Cdc42se1	3879
NM_001037737;NM_009709	Promoter	chr3	95434230	95434791	Arnt	3737
NM_001026212;NM_019561	Promoter	chr3	95624738	95625475	Ensa	16029
NM_008562	Promoter	chr3	95658596	95659989	Mcl1	3904
NM_001081293	Promoter	chr3	95819334	95819859	Rprd2	6498
NM_001033302;NM_001253758;NM_078479;NM_023320;NR_040446;NM_011797;NM_153513;NM_001253757;NM_023210;NM_013841;NM_146104;NM_027541;NR_045872;NM_146134	Intergenic	chr3	95950622	95951673	Vps45;Aph1a;Gm9054;Ciart;Mrps21;Anp32e;BC028528;Prpf3;Plekho1;Car14;C920021L13Rik	3167
NM_181409	Promoter	chr3	96161028	96161680	Mtmr11	3057
NM_027241;NM_001024851;NM_001293701	Promoter	chr3	96593722	96594526	Ankrd34a;Polr3gl	3056
NM_030094;NM_001162925	Promoter	chr3	96707721	96708813	Nudt17	3352
NM_026406;NM_028925	Promoter	chr3	96727251	96728257	Rnf115;Polr3c	3031
NM_182997	Promoter	chr3	97657793	97658706	Prkab2	3118
NM_178080;NR_110360	Promoter	chr3	97767379	97768425	Pde4dip	7278
NM_010928	Promoter	chr3	98012950	98013891	Notch2	3304
NM_172863	Promoter	chr3	98382269	98383427	Zfp697	6359
NM_172863	Exon	chr3	98427129	98428011	Zfp697	4336
NM_027462	Promoter	chr3	99140986	99141723	Wars2	8220
NM_175552;NM_010269;NR_104341	Promoter	chr3	100162222	100162963	Wdr3;Gdap2	3386
NM_010763	Promoter	chr3	100685075	100686295	Man1a2	6110
NM_178594	Intron	chr3	100861493	100862222	Vtcn1	3966
NM_001165953;NM_001165952;NM_194343	Promoter	chr3	100921822	100922549	Trim45	15461
NM_011197	Intron	chr3	101093478	101094263	Ptgfrn	3204
NM_207205	Intron	chr3	101443444	101444927	Igsf3	5683
NM_144900;NM_207205	Intergenic	chr3	101522108	101523511	Atp1a1;Igsf3	30683
NM_144900	Promoter	chr3	101604024	101605188	Atp1a1	10458
NM_144900	Intergenic	chr3	101656081	101657154	Atp1a1	7804
NM_001039371;NM_172295	Intergenic	chr3	101794712	101795907	Slc22a15;Mab21l3	4115
NM_027533;NM_001243132;NR_040588	Promoter	chr3	102734014	102734908	Tspan2;Tspan2os	3507
NM_027533;NM_001243132;NR_040588	Promoter	chr3	102735680	102736673	Tspan2;Tspan2os	9182
NM_144901;NM_001161854	Promoter	chr3	103020195	103021531	Csde1	4590
NM_001033303;NM_026602;NM_025679;NM_144901;NM_001161854;NR_106164;NM_010937;NM_177857	Intergenic	chr3	103102172	103102925	Dennd2c;Csde1;Sike1;Ampd1;Nras;Bcas2;Mir3473f	3165
NM_172684	Promoter	chr3	103913983	103915318	Rsbn1	5738
NM_001163469;NM_001163468;NR_030676;NM_013629;NM_001163467	Promoter	chr3	103968132	103968921	Phtf1;Phtf1os	5193
NM_133853;NM_001159354	Intron	chr3	104092475	104093171	Magi3	3009
NM_133853;NM_001159354	Promoter	chr3	104219594	104221045	Magi3	11487
NM_001025067	Intergenic	chr3	104424410	104425103	Lrig2	3416
NM_001025067	Intron	chr3	104500536	104501723	Lrig2	9544
NM_001025067	Promoter	chr3	104511272	104512459	Lrig2	18589
NM_009196	Promoter	chr3	104638298	104639401	Slc16a1	5016
NM_001253702;NM_001253703;NM_009797;NR_045578;NM_153091	Promoter	chr3	104864150	104865227	St7l;Capza1	4532
NM_001163333;NM_001163332;NM_030249	Promoter	chr3	105052486	105053251	Cttnbp2nl	3406
NM_019931;NM_001039347	Intron	chr3	105560462	105561440	Kcnd3	4360
NM_017397	Promoter	chr3	105686995	105688034	Ddx20	5754
NM_009725;NM_027432	Promoter	chr3	105958838	105960098	Wdr77;Atp5f1	8015
NM_001286986;NM_001286987;NM_133869;NM_001025582;NM_026013;NM_001293694	Promoter	chr3	106547295	106548306	Dram2;Cept1	6818
NM_028081;NM_001286685;NM_001039488	Promoter	chr3	106721587	106722491	Lrif1	6731
NM_008418;NR_033498	Promoter	chr3	107035626	107037102	AI504432;Kcna3	4798
NM_008417	Promoter	chr3	107101644	107102972	Kcna2	4393
NM_008417;NR_033498;NM_001111143;NM_001044382;NM_001256174;NM_001081140	Intergenic	chr3	107153470	107154267	Prok1;A630076J17Rik;AI504432;Kcna10;Kcna2;Cym	6232
NM_001111143;NM_001044382;NM_001256174;NM_001081140;NM_008417	Intergenic	chr3	107176501	107176968	Kcna10;Prok1;Kcna2;A630076J17Rik;Cym	4375
NM_001045807	Promoter	chr3	107332797	107334029	Rbm15	13858
NM_001293689;NM_172271	Promoter	chr3	107517229	107518441	Slc6a17	4244
NM_153563	Promoter	chr3	107631064	107632364	Strip1	3946
NM_145542	Promoter	chr3	107695393	107697401	Ahcyl1	8510
NM_010358	Promoter	chr3	108017308	108018204	Gstm1	3043
NM_010306	Promoter	chr3	108145420	108146535	Gnai3	4461
NM_001289545;NM_008596;NM_001004293;NM_011967;NM_001289720;NM_001289719;NM_175470;NM_175183;NM_028779;NM_001081320;NM_028061;NM_010306;NM_001287093;NM_146137;NM_008141	Intergenic	chr3	108169107	108169822	Sypl2;Ampd2;Psma5;Atxn7l2;Gpr61;Amigo1;Cyb561d1;Gnat2;Gnai3	4220
NM_001081320;NM_028061	Promoter	chr3	108200254	108201242	Cyb561d1	4774
NM_001289545;NM_175183	Promoter	chr3	108210416	108211211	Atxn7l2	4106
NM_026198	Promoter	chr3	108562170	108563112	Tmem167b	5420
NM_025444	Promoter	chr3	108571262	108572117	Taf13	3133
NM_181400	Promoter	chr3	108591088	108592147	Wdr47	7318
NM_145543;NM_001177770;NM_001177771	Promoter	chr3	108653777	108654238	Clcc1	3891
NM_029522	Promoter	chr3	108721932	108722873	Gpsm2	7314
NM_029522	Promoter	chr3	108724775	108725500	Gpsm2	3783
NM_177859	Promoter	chr3	108738749	108739468	Aknad1	3105
NM_011504	Promoter	chr3	108839765	108840723	Stxbp3a	4726
NM_025845	Promoter	chr3	108911011	108912045	Prpf38b	10534
NM_020505	Promoter	chr3	109340015	109341332	Vav3	4829
NM_020505	Intron	chr3	109420373	109421687	Vav3	5648
NM_030699;NM_001163348;NM_001163349;NM_133488;NM_001163350	Exon	chr3	109782311	109783055	Ntng1	4017
NR_024139;NM_178891	Promoter	chr3	110250051	110251359	Prmt6	8429
NM_001287015;NM_026043;NM_001038696	Promoter	chr3	113629676	113631087	Rnpc3	6669
NM_007901	Intergenic	chr3	115774126	115775214	S1pr1	4967
NM_021388;NM_001163515;NM_023214;NM_001163514	Promoter	chr3	116007429	116008115	Slc30a7;Extl2	3738
NM_022427	Promoter	chr3	116251500	116252800	Gpr88	9913
NM_022427	Promoter	chr3	116252998	116253733	Gpr88	4439
NM_001080818;NM_001173553	Intron	chr3	116350269	116350809	Cdc14a	3541
NM_001080818;NM_001173553	Intron	chr3	116368991	116369443	Cdc14a	5281
NM_001080818;NM_001173553	Promoter	chr3	116423504	116425168	Cdc14a	9319
NM_008246	Promoter	chr3	116662088	116662782	Hiat1	4876
NM_001081326	Promoter	chr3	116807821	116808713	Agl	8331
NM_023245	Intron	chr3	116936844	116937246	Palmd	5026
NM_029425	Promoter	chr3	117575041	117576323	Lppr5	9414
NM_029425	Intron	chr3	117611229	117612012	Lppr5	5890
NR_029551	Intergenic	chr3	118429827	118430867	Mir137	5592
NM_170778	Promoter	chr3	118561721	118562730	Dpyd	3114
NM_019550	Promoter	chr3	119782431	119783424	Ptbp2	3348
	Intergenic	chr3	120809941	120811402		5560
	Intergenic	chr3	120884143	120884692		5422
	Intergenic	chr3	121047354	121048883		4487
NM_178936	Intron	chr3	121215723	121216279	Tmem56	3204
NM_024178	Promoter	chr3	121291575	121292101	Alg14	11500
NM_028044	Promoter	chr3	121426128	121427505	Cnn3	6129
NM_010171	Promoter	chr3	121723040	121723810	F3	3767
NM_008991	Intron	chr3	121774282	121774855	Abcd3	3235
NM_008991	Promoter	chr3	121814650	121815648	Abcd3	5556
NM_008129	Promoter	chr3	122245299	122246382	Gclm	7905
NM_153806	Promoter	chr3	122273990	122274891	Dnttip2	4607
NR_030439	Promoter	chr3	122292846	122294000	Mir760	11674
NM_153422	Promoter	chr3	122729987	122731074	Pde5a	3388
NM_133857	Promoter	chr3	122983613	122984575	Usp53	11063
NM_201638	Promoter	chr3	123385733	123386923	Mettl14	6799
NM_008939	Promoter	chr3	123446682	123447943	Prss12	5260
NR_028574;NR_028573	Promoter	chr3	123508086	123509402	Snora24;Snhg8	13077
NM_031186;NR_121616;NM_001293682	Intron	chr3	123613062	123614162	Ndst3	4564
NM_146140	Promoter	chr3	124320815	124321824	Tram1l1	5300
NM_011674	Promoter	chr3	125937528	125938682	Ugt8a	5094
NM_023813;NM_001293663;NM_001293665;NM_001293664;NM_001293666;NM_001025439;NM_001025438	Promoter	chr3	126596054	126597978	Camk2d	18241
NM_178655	Promoter	chr3	126996670	126997687	Ank2	3349
	Intergenic	chr3	127293891	127294996		11604
	Intergenic	chr3	127408720	127409477		3931
NR_030403;NR_030405;NR_030268;NR_029653;NM_197997;NM_138593;NR_030404	Intergenic	chr3	127498582	127499730	Zgrf1;Mir367;Larp7;Mir302d;Mir302a;Mir302b;Mir302c	4460
NM_138593;NM_197997	Promoter	chr3	127552947	127553605	Zgrf1;Larp7	7003
NM_009718	Promoter	chr3	127633170	127634811	Neurog2	8621
NM_145964	Promoter	chr3	127836798	127837854	Ap1ar	5056
NM_145964;NM_027482;NR_040552	Intergenic	chr3	127901534	127902470	5730508B09Rik;Ap1ar;9830132P13Rik	5431
	Intergenic	chr3	128856481	128856957		3539
NM_001286942;NM_011098;NM_001042504	Exon	chr3	129203677	129205200	Pitx2	4300
NM_001287048;NM_001042502	Promoter	chr3	129213570	129215057	Pitx2	7160
NM_198711;NM_207209;NM_001244952;NM_029838	Intergenic	chr3	130087239	130088186	Col25a1;Sec24b	3732
NM_198711;NM_001244952;NM_029838	Promoter	chr3	130180324	130181606	Col25a1	3178
NM_198711;NM_001244952;NM_029838	Intron	chr3	130348948	130349928	Col25a1	5701
NM_198711;NM_001244952;NM_029838	Intron	chr3	130580542	130581431	Col25a1	3031
NM_001287581;NM_026724;NM_001005859;NM_001199350	Promoter	chr3	130729543	130730920	Rpl34-ps1;Rpl34	5946
NM_001276402;NM_001276403;NM_010703	Intergenic	chr3	131053783	131055381	Lef1	5005
NM_001276402;NM_001276403;NM_010703	Promoter	chr3	131111099	131112571	Lef1	4478
NM_027816	Promoter	chr3	131302460	131303565	Cyp2u1	6725
NM_011863;NM_001289479;NM_001289478;NM_001289477	Intergenic	chr3	131489630	131490940	Papss1	3584
NM_011863;NM_001289479;NM_001289478;NM_001289477	Intergenic	chr3	131510937	131512135	Papss1	3285
NM_011863;NM_001289479;NM_001289478;NM_001289477	Promoter	chr3	131564315	131565292	Papss1	15008
NM_173032;NM_007926;NM_001163455	Promoter	chr3	132683624	132684479	Tbck;Aimp1	3956
NM_026231;NM_027927	Promoter	chr3	133091010	133092614	Ints12;Gstcd	8572
NM_001293641;NM_146141	Promoter	chr3	133309880	133310889	Ppa2	6719
NM_001040400	Promoter	chr3	133544034	133545230	Tet2	8165
NM_025902	Promoter	chr3	135422571	135423679	Cisd2	9557
NR_030689;NM_025356	Promoter	chr3	135437543	135438491	Ube2d3;4930539J05Rik	6098
NM_001033350;NR_040592	Intergenic	chr3	136405272	136406042	1700030L20Rik;Bank1	3255
NM_008913;NM_001293622	Intergenic	chr3	136607070	136607772	Ppp3ca	3588
NM_008913;NM_001293622	Promoter	chr3	136669187	136671059	Ppp3ca	27760
NM_008913;NM_001293622	Promoter	chr3	136671285	136672111	Ppp3ca	4920
NM_008913;NM_001293622	Intron	chr3	136899420	136900076	Ppp3ca	3129
NM_016750	Promoter	chr3	137864009	137864905	H2afz	9665
NM_175389;NM_001163457	Promoter	chr3	138143292	138144121	Mttp;Trmt10a	10332
NM_007410	Promoter	chr3	138442507	138443438	Adh5	9373
NM_175224	Promoter	chr3	138488924	138489985	Metap1	3632
NM_019571;NR_040545;NR_121195	Intergenic	chr3	138708397	138709312	4930425O10Rik;Tspan5	3934
NM_001040690;NM_145544;NM_001286759	Promoter	chr3	139074479	139076184	Rap1gds1	13099
NM_198659	Promoter	chr3	139205379	139206121	Stpg2	5950
	Intergenic	chr3	139889963	139890695		3921
NM_009472;NM_001293561	Promoter	chr3	141464640	141466464	Unc5c	14569
NM_009472;NM_001293561	Intron	chr3	141638064	141638828	Unc5c	3218
NM_019809;NM_019808;NM_001190852;NM_001190853;NM_001190856;NM_001190854;NM_001190855	Promoter	chr3	142394924	142395998	Pdlim5	5618
NM_173763;NM_001293560	Promoter	chr3	142700570	142701438	Ccbl2	4749
NM_178654	Promoter	chr3	142881329	142882322	Pkn2	7634
NM_011828	Intron	chr3	144546570	144547985	Hs2st1	7820
NM_053102;NM_011828	Promoter	chr3	144569751	144571042	Hs2st1;Sep15	10062
NM_001282037;NM_019464;NM_001282042	Promoter	chr3	144719362	144720040	Sh3glb1	3856
NM_001162538;NM_001162539;NM_025714	Promoter	chr3	145118229	145119042	Odf2l	6285
NM_027770	Intron	chr3	145547857	145548676	Col24a1	4317
NM_026993	Promoter	chr3	145758318	145759464	Ddah1	4445
NM_009740	Promoter	chr3	145923870	145925070	Bcl10	15301
NM_001166064	Promoter	chr3	145987987	145989115	Syde2	3178
NM_026656;NM_172864;NM_134160;NM_022983;NM_001005846	Intergenic	chr3	146198545	146200016	Wdr63;Lpar3;Mcoln3;Mcoln2	29377
NM_138744;NM_022983;NM_001253770;NR_033542;NM_001253768;NM_001253769	Intergenic	chr3	146337660	146338434	Lpar3;Gm10636;Ssx2ip	4454
NM_001293672;NM_028836	Promoter	chr3	146449993	146450959	Ctbs	3138
NM_011100	Promoter	chr3	146812259	146813506	Prkacb	7161
NM_027594	Promoter	chr3	146851956	146852873	Ttll7	5308
NM_027594	Promoter	chr3	146853431	146854442	Ttll7	6903
NM_001081298	Intron	chr3	148831757	148832456	Lphn2	8243
NM_001081298	Intergenic	chr3	148988314	148990051	Lphn2	8472
	Intergenic	chr3	150050376	150051261		5114
	Intergenic	chr3	150151320	150152108		3198
	Intergenic	chr3	150296297	150296824		3223
NM_016867	Intron	chr3	152106284	152107431	Gipc2	5863
NM_027287;NM_057172	Promoter	chr3	152209577	152211289	Fubp1;Dnajb4	10566
NM_001252486;NM_133247;NM_001076676	Intron	chr3	152353241	152354211	Usp33	10345
NM_001287139;NM_001080755	Promoter	chr3	152395287	152396924	Zzz3	9682
NM_001081277	Intron	chr3	152482161	152482740	Ak5	4159
NM_001081277	Intron	chr3	152514998	152515519	Ak5	3190
NM_012028	Intron	chr3	152872028	152873764	St6galnac5	8575
NM_011372;NR_108044	Intergenic	chr3	153168114	153169188	4930482G09Rik;St6galnac3	3596
NM_011372	Intron	chr3	153589515	153590334	St6galnac3	4543
NR_028525;NR_028097;NR_028096;NR_028095;NM_001163479;NR_028098;NR_028094;NR_028561;NM_011231;NM_001163478	Promoter	chr3	153912455	153913319	Rabggtb;Snord45b;Snord45c	5803
NM_007382	Promoter	chr3	153944025	153944985	Acadm	11704
NM_010713;NR_040387	Intergenic	chr3	154422465	154424079	Lhx8;AI606473	5803
	Intergenic	chr3	154472467	154474148		3326
NM_172474;NM_001168358;NM_009968	Promoter	chr3	154596231	154597803	Cryz;Tyw3	7594
NM_177066	Intron	chr3	154951297	154952173	Tnni3k	3353
NM_017381	Promoter	chr3	157533738	157535425	Zranb2	8681
NM_001093753	Promoter	chr3	158031224	158032094	Srsf11	3793
NM_001289524;NM_001289525;NM_001093752;NM_024194	Promoter	chr3	158036172	158036960	Lrrc40;Srsf11	3446
NM_026147	Promoter	chr4	3835324	3836051	Rps20	3716
NR_104355;NR_104354;NR_104357;NR_104356;NM_181391;NM_019969;NM_001190322;NM_001190324;NM_001285804;NM_001190323	Promoter	chr4	3938523	3939658	Plag1;Chchd7	10302
NM_177730	Promoter	chr4	4792590	4793670	Impad1	3502
NM_173426	Intron	chr4	5724051	5724844	Fam110b	3809
NM_001098227;NM_016807	Promoter	chr4	6364873	6366117	Sdcbp	19585
NM_145711	Intron	chr4	6766447	6767829	Tox	6962
NM_145711	Intron	chr4	6980144	6980761	Tox	3224
	Intergenic	chr4	8428443	8429133		6376
NM_021518;NM_001277149	Intergenic	chr4	8647108	8647990	Rab2a;Chd7	8960
NM_001277149	Intergenic	chr4	8910611	8912368	Chd7	14471
NM_023066;NM_001290367;NM_001177854;NM_001177849;NM_001177851;NM_001177850;NM_001177853;NM_001177852	Intron	chr4	9596864	9597766	Asph	4575
NM_023066;NM_001290367;NM_001177855;NM_001177856;NM_001177851;NM_001177850;NM_001177849	Promoter	chr4	9668298	9669791	Asph	11759
NM_013526	Exon	chr4	9858511	9860476	Gdf6	5047
NM_026005	Promoter	chr4	10874003	10875264	2610301B20Rik	7769
NM_175175	Promoter	chr4	11006591	11008231	Plekhf2	7187
NM_001199105;NM_021897	Promoter	chr4	11156162	11156892	Trp53inp1	3089
NM_001037134;NM_009830;NM_001282943	Promoter	chr4	11190840	11191824	Ccne2	4341
NM_001159595;NM_178112	Promoter	chr4	11253516	11254640	Ints8	6096
NM_001081183	Promoter	chr4	11485539	11486408	1110037F02Rik	3343
NM_001033453;NR_040577;NM_001290391;NM_001290387;NM_001098231;NM_001098230;NM_019753	Intergenic	chr4	11914304	11915239	1700123M08Rik;Pdp1;Cdh17	6292
NM_001033453;NM_001098230;NM_001290391;NM_001290387;NM_001098231;NR_040577	Promoter	chr4	11965831	11967098	1700123M08Rik;Pdp1	11183
NM_198957;NM_177861;NR_110955	Promoter	chr4	12087488	12088179	Tmem67;Rbm12b2	3320
NM_198957;NM_177861;NR_110955	Promoter	chr4	12089075	12089885	Tmem67;Rbm12b2	4426
NM_026558	Promoter	chr4	12171031	12172107	Fam92a	3447
NM_173746;NM_001171801	Promoter	chr4	12906575	12907282	Triqk	5532
	Intergenic	chr4	13460088	13461372		9906
	Intergenic	chr4	13469031	13469874		3313
NM_001111026	Promoter	chr4	13743188	13744412	Runx1t1	8307
NM_009822	Promoter	chr4	13784472	13785441	Runx1t1	4175
	Intergenic	chr4	14047732	14048934		3816
NM_152812	Promoter	chr4	14826040	14826739	Otud6b	7800
NM_181401	Promoter	chr4	15264854	15266845	Tmem64	12562
NM_145950	Promoter	chr4	16013559	16014416	Osgin2	7915
NR_045765;NM_138952	Promoter	chr4	16162902	16164266	Ripk2;A530072M11Rik	16316
NM_025476	Promoter	chr4	19574619	19575616	Rmdn1	6411
NM_177327;NM_001276292;NR_074089;NR_074090	Promoter	chr4	19708646	19709593	Wwp1	7631
NM_172987;NM_001290410	Intron	chr4	20767936	20768519	Nkain3	3450
NM_172987;NM_001290410	Promoter	chr4	20777493	20778707	Nkain3	10106
NM_001080771	Exon	chr4	21677962	21678950	Prdm13	2996
NM_001290422;NM_016746;NM_001290420;NM_001122982	Promoter	chr4	21727448	21728260	Ccnc	3504
NR_028384;NM_025669	Promoter	chr4	21847579	21848531	Pnisr;4930528A17Rik	4574
NM_175234	Promoter	chr4	21930930	21931940	Faxc	3623
NR_104379;NR_104378;NM_172988;NR_104380	Promoter	chr4	22357490	22358542	Fbxl4	4070
NM_008899	Promoter	chr4	22489138	22490766	Pou3f2	5022
	Intergenic	chr4	22892547	22893273		3831
	Intergenic	chr4	23341114	23341784		3721
	Intergenic	chr4	23982866	23983534		5047
	Intergenic	chr4	24218906	24219768		7745
NM_199467	Promoter	chr4	24496117	24497279	Mms22l	13954
NM_001163020;NM_001033531	Promoter	chr4	24850548	24851563	Klhl32	4446
NM_026742	Promoter	chr4	24897579	24898419	Ndufaf4	4732
NM_026194	Promoter	chr4	25281149	25282094	Ufl1	4452
NM_010243	Intron	chr4	25727804	25729192	Fut9	3138
NM_172865	Promoter	chr4	26346392	26347054	Manea	6043
	Intergenic	chr4	28143075	28143532		3231
NM_001290434;NM_001122889;NM_010141	Promoter	chr4	28812646	28814440	Epha7	12080
NM_001290434;NM_001122889;NM_010141	Promoter	chr4	28814938	28815996	Epha7	5364
	Intergenic	chr4	30415881	30416826		5896
	Intergenic	chr4	31642089	31642952		3953
NM_172688;NM_009316	Promoter	chr4	31963554	31964820	Map3k7	5501
	Intergenic	chr4	32208954	32210110		5089
NM_001122978;NM_011997	Promoter	chr4	32614818	32615706	Casp8ap2	6297
NM_001012451	Promoter	chr4	32950598	32951555	Ankrd6	5091
NM_008075	Exon	chr4	33146189	33147711	Gabrr1	9797
NM_001034867	Promoter	chr4	33188784	33189801	Pm20d2	6894
NM_001033225	Promoter	chr4	33247372	33248893	Pnrc1	12175
NM_007726	Promoter	chr4	33923825	33924908	Cnr1	6413
NM_013889	Promoter	chr4	34882381	34883208	Zfp292	2999
NM_178061	Promoter	chr4	35156457	35157553	Mob3b	3783
NM_001081343	Promoter	chr4	35225138	35226614	3110043O21Rik	9076
NM_001165999	Promoter	chr4	36949939	36950965	Lingo2	3598
	Intergenic	chr4	37611001	37611842		3000
	Intergenic	chr4	38017982	38018688		8670
NM_007386	Promoter	chr4	40142526	40144080	Aco1	20595
NR_045265;NM_134097	Promoter	chr4	40267914	40269202	Topors;Toporsos	4643
NM_025545;NM_001025444;NM_001025445	Exon	chr4	40685493	40685976	Aptx	3580
NR_029594;NM_001164671;NM_008298;NM_001164672;NR_077226;NR_077221	Promoter	chr4	40721939	40723620	Gm6297;Dnaja1;Mir207	9760
NM_022305	Promoter	chr4	40853377	40854678	B4galt1	7023
NM_009736;NM_029814;NM_001171739	Promoter	chr4	40947663	40948609	Bag1;Chmp5	8452
NM_139236	Promoter	chr4	41123893	41124555	Nol6	3457
NM_026872	Promoter	chr4	41275132	41275975	Ubap2	4335
NM_024241;NM_025539	Promoter	chr4	41464467	41465508	Kif24;Nudt2	8074
NM_001085515	Promoter	chr4	41502636	41503568	AI464131	4008
NM_001159583;NM_027993	Intron	chr4	41556351	41557219	Fam219a	21932
NM_175138;NM_001159583;NM_027993	Promoter	chr4	41568013	41570081	Dnaic1;Fam219a	51226
NM_175138	Intron	chr4	41583406	41584165	Dnaic1	5450
NM_027147	Promoter	chr4	41638819	41640620	Enho	3993
NM_001286551;NM_027147;NM_001286539;NM_001286538;NM_011336;NM_016890;NM_001146080;NM_175138;NM_001159565;NM_011014;NM_027278;NM_016673;NM_001286542;NM_016658;NM_001286540;NM_001286541;NM_001252622;NM_010549;NM_001048179;NM_001286605;NM_001136056;NM_001017362;NM_001172054;NM_001164044;NM_001164045;NM_001163401	Intergenic	chr4	41706676	41707915	Galt;Arid3c;Enho;Il11ra1;Rpp25l;Dnaic1;Ccl27a;Cntfr;Dctn3;Sigmar1	4070
NM_001286551;NM_001286542;NM_001286540;NM_001286541;NM_011014;NM_001286605;NM_001286539;NM_001286538	Promoter	chr4	41740533	41741816	Sigmar1	4632
NR_033506	Intron	chr4	41942144	41942745	Gm3893	3206
NM_001270432	Promoter	chr4	42294305	42295211	Gm21586	4787
	Intergenic	chr4	42439426	42440182		3949
NM_001253354;NM_026088;NM_172690;NM_001163233;NM_001253353;NM_020035;NM_019874;NM_001277167;NM_023231;NM_177785;NR_045567;NM_009503;NM_053081;NM_172691	Intergenic	chr4	42949565	42950176	Fancg;N28178;Fam214b;Stoml2;Dnajb5;Pigo;Vcp;Gm12429;BC049635;1700022I11Rik	4208
NM_009503	Promoter	chr4	42999637	43000937	Vcp	6731
NM_020035	Promoter	chr4	43025318	43026001	Pigo	4166
NM_023231	Promoter	chr4	43031147	43032274	Stoml2	3502
NM_001253354;NM_001253353	Promoter	chr4	43040076	43040767	Fam214b	4038
NM_001037709	Promoter	chr4	43381625	43382464	Rusc2	6007
NM_011571	Promoter	chr4	43442064	43443084	Tesk1	5453
NR_001460;NM_001037913	Promoter	chr4	43493168	43493742	Rmrp;Ccdc107	3042
NM_026871;NM_001290462;NM_001007463	Promoter	chr4	43655924	43656828	Hint2;Spag8	4998
NM_016678	Promoter	chr4	43875044	43876274	Reck	6122
NM_027450	Promoter	chr4	43956972	43958043	Glipr2	4074
NM_001190414	Promoter	chr4	44072062	44073031	Gne	3892
NM_175201;NM_001038993	Promoter	chr4	44167409	44168094	Rnf38	3000
NM_175201;NR_039565;NM_001038993;NM_010790	Intergenic	chr4	44247195	44247986	Melk;Rnf38;Mir5106	3201
NR_073462	Promoter	chr4	44704147	44704702	5730488B01Rik	3526
NM_138590	Promoter	chr4	44756498	44757116	Zcchc7	4142
NM_138590	Intron	chr4	44905537	44906358	Zcchc7	3142
NM_001163283;NM_001163284;NM_173399	Promoter	chr4	45011539	45013203	Zbtb5	21435
NM_001081172	Intron	chr4	45195465	45196557	Frmpd1	3844
NM_001081172	Intron	chr4	45201564	45202211	Frmpd1	5613
NM_001009949	Promoter	chr4	45408281	45409387	Slc25a51	5144
NM_001033306	Intron	chr4	45426672	45428479	Shb	10350
NM_001033306	Promoter	chr4	45530858	45531561	Shb	5856
NM_018741	Intron	chr4	45819265	45820057	Igfbpl1	3602
NM_018741	Promoter	chr4	45823985	45824846	Igfbpl1	6567
NM_018741;NM_198660;NR_046068;NM_028270;NM_028788	Intergenic	chr4	45830808	45832156	Aldh1b1;Gm12409;Stra6l;Igfbpl1;E230008N13Rik	6563
NM_146142	Promoter	chr4	45971972	45972766	Tdrd7	3405
NM_011728	Promoter	chr4	46195741	46196666	Xpa	5051
NM_130889	Promoter	chr4	46450530	46451131	Anp32b	3635
NM_053179	Promoter	chr4	46489063	46489981	Nans	4187
NM_029077	Exon	chr4	46506935	46507534	Trim14	3151
NM_001081141	Intron	chr4	46729386	46730549	Gabbr2	3668
NM_001081141	Intron	chr4	46731447	46732553	Gabbr2	7890
NM_001081141	Intron	chr4	46867992	46869260	Gabbr2	3021
NM_001081141	Intron	chr4	46869622	46870476	Gabbr2	9096
NM_001081141	Intron	chr4	46882539	46883846	Gabbr2	3007
NM_001081141	Promoter	chr4	46990047	46991250	Gabbr2	3218
NM_009370	Promoter	chr4	47352446	47353880	Tgfbr1	8664
NM_024171;NM_019998	Promoter	chr4	47473991	47475078	Alg2;Sec61b	7577
NM_015743;NM_026343	Intergenic	chr4	48042700	48043873	Nr4a3;Stx17	4873
NM_015743;NM_026343	Intergenic	chr4	48044178	48045645	Nr4a3;Stx17	5036
NM_010569;NM_029572;NM_001281978;NM_001281977	Promoter	chr4	48278742	48280091	Erp44;Invs	6622
NM_021436;NM_026509	Intergenic	chr4	48691653	48692700	Tmeff1;Murc	4987
NM_026509	Intergenic	chr4	48770597	48771629	Murc	17165
NM_178756	Intron	chr4	49272595	49273128	Lppr1	3554
NM_178756	Intron	chr4	49285093	49286122	Lppr1	4949
NM_178756	Intron	chr4	49328609	49329509	Lppr1	4490
NM_001289901;NM_178603;NM_145547	Promoter	chr4	49520425	49521633	Mrpl50;Zfp189	7163
NM_025944	Promoter	chr4	49596920	49597857	Tmem246	5898
NM_182999;NM_001163263	Promoter	chr4	49631494	49632594	Rnf20	4868
NM_001033351;NM_001276355	Promoter	chr4	49844408	49845668	Grin3a	4430
	Intergenic	chr4	52197761	52198286		10819
	Intergenic	chr4	52210718	52211437		3548
NM_008017;NR_045175	Promoter	chr4	52438877	52439562	Smc2os;Smc2	4229
NM_026652	Intergenic	chr4	52647632	52648662	Toporsl	11549
NM_025623	Promoter	chr4	53011614	53012315	Nipsnap3b	10079
NM_133891;NM_001159633	Promoter	chr4	53440031	53441259	Slc44a1	3198
NM_001195284	Intron	chr4	53668336	53669782	Fsd1l	4245
NM_139309	Promoter	chr4	53713937	53714810	Fktn	5013
NM_028053	Promoter	chr4	53825971	53826520	Tmem38b	3325
NM_009011	Promoter	chr4	55349413	55350664	Rad23b	17243
	Intergenic	chr4	56434725	56436445		4637
NM_001081420;NM_026079	Promoter	chr4	56801863	56802932	Ikbkap;Fam206a	5758
NM_018761	Promoter	chr4	56864220	56865493	Ctnnal1	6701
NM_175518	Promoter	chr4	56946768	56947524	Tmem245	5529
NM_172868	Intron	chr4	57639875	57641454	Palm2	5254
NM_011660	Promoter	chr4	57955479	57957080	Txn1	13783
NM_172989;NM_010336	Promoter	chr4	58552692	58553730	Lpar1	3052
NM_001033165	Promoter	chr4	59002817	59003705	Dnajc25	3967
NM_025277	Promoter	chr4	59035007	59035840	Gng10	4003
NM_011673	Promoter	chr4	59189094	59190146	Ugcg	4172
NM_178164;NM_144904	Promoter	chr4	59548678	59550038	Ptbp3	5949
NM_172468	Promoter	chr4	59805780	59807139	Snx30	5436
NM_175090;NM_001045528	Promoter	chr4	62360117	62360965	Slc31a1;Fkbp15	8943
NM_139291;NM_027297	Promoter	chr4	62408345	62409162	Cdc26;Prpf4	9551
NM_024257	Promoter	chr4	62501805	62502734	Hdhd3	3141
NM_008525;NM_001276446	Promoter	chr4	62519634	62520333	Alad	4295
NM_177607;NM_021498	Promoter	chr4	62524551	62525537	4933430I17Rik;Pole3	6701
NM_019492	Intron	chr4	62582875	62584483	Rgs3	5151
NM_207109;NM_019514	Promoter	chr4	66403322	66404490	Astn2	3305
NM_019967	Exon	chr4	68904329	68904928	Brinp1	5367
NM_019967	Promoter	chr4	68953953	68955199	Brinp1	4489
	Intergenic	chr4	69720504	69721884		4503
	Intergenic	chr4	70102576	70103728		7484
NM_145990	Intron	chr4	70404331	70405248	Cdk5rap2	3887
NM_145990	Promoter	chr4	70409969	70410713	Cdk5rap2	3803
NM_172694	Promoter	chr4	70534067	70536007	Megf9	17068
	Intergenic	chr4	70705299	70706157		4692
	Intergenic	chr4	71764797	71765698		5443
	Intergenic	chr4	71840098	71841309		6604
NM_001285532;NM_001285530;NM_001285531;NM_001285529;NM_011599	Intron	chr4	72181909	72182664	Tle1	3050
NR_027923;NM_011599;NM_001285532;NM_001285530;NM_001285531;NM_001285529	Promoter	chr4	72199814	72201396	Tle1;C630043F03Rik	22390
	Intergenic	chr4	72667202	72667937		2997
NM_001199270	Intergenic	chr4	72765922	72767364	Aldoart1	28481
NM_172869;NM_001163732	Promoter	chr4	74013068	74014110	Frmd3	10343
NM_144787	Promoter	chr4	74251205	74252696	Kdm4c	9528
NM_011211	Intron	chr4	76130634	76131352	Ptprd	4765
NM_011211	Intron	chr4	76313736	76315117	Ptprd	4720
	Intergenic	chr4	80545182	80545654		3543
NM_026821;NM_001282014;NM_001282015;NM_031202	Intergenic	chr4	80864464	80865044	Tyrp1;Lurap1l	3540
NM_026821	Promoter	chr4	80910866	80912457	Lurap1l	9966
NM_010820	Intron	chr4	81327659	81328184	Mpdz	4629
NM_010820	Exon	chr4	81418302	81419049	Mpdz	11326
NR_030570	Intergenic	chr4	81567931	81568457	Mir466h	3341
NM_001286131;NM_008687;NM_001113209;NM_001113210;NM_001286127	Intergenic	chr4	82513055	82513652	Nfib	6964
NM_001286131;NM_008687;NM_001113209;NM_001113210;NM_001286127	Intergenic	chr4	82519766	82521067	Nfib	12178
NM_001286131;NM_008687;NM_001113209;NM_001113210;NM_001286127	Intergenic	chr4	82536502	82537919	Nfib	3146
NM_026647	Promoter	chr4	82859184	82859986	Zdhhc21	3891
NM_001198811;NM_177863	Intergenic	chr4	83065842	83067071	Frem1	4063
NM_027238	Promoter	chr4	83323665	83324672	Ttc39b	3471
NM_001290527;NM_133948	Promoter	chr4	83486069	83486930	Psip1	5028
NM_001081012	Promoter	chr4	83524808	83525964	Ccdc171	6885
NM_001081012	Intergenic	chr4	83947315	83948456	Ccdc171	5491
	Intergenic	chr4	84078225	84078976		3097
NM_172870	Intron	chr4	84545247	84545967	Bnc2	3131
NM_177385;NM_175275	Promoter	chr4	84883816	84885140	Cntln	7325
NM_019535	Promoter	chr4	85205073	85206269	Sh3gl2	8788
NM_019535	Intron	chr4	85272604	85273661	Sh3gl2	6571
NM_178376	Promoter	chr4	86575143	86576160	Rraga	6349
NM_184088	Promoter	chr4	86748349	86749463	Dennd4c	9316
NM_029931;NM_001286158;NM_027326	Intergenic	chr4	87704291	87705194	Mllt3	10582
NM_001081184	Promoter	chr4	88094269	88095036	Focad	6916
NM_172871	Promoter	chr4	88721632	88722626	Klhl9	3396
NM_001085531;NM_001243150	Promoter	chr4	88760072	88761377	Gm13286;Gm13283	6592
NM_001085531	Promoter	chr4	88763084	88764095	Gm13283	5377
NM_001085531;NM_001085528;NM_001243167;NM_001243166;NM_001243165;NM_001243155;NM_001161610;NM_001098840;NM_206871;NM_008333;NM_008334;NM_008336;NM_172871;NM_001085532;NM_001085533;NM_001243150;NM_001098841;NM_197889;NM_010505;NM_010504;NM_010503;NM_010502;NM_206867;NM_001161609;NM_001161608	Intergenic	chr4	88773555	88775264	Gm13285;Gm13287;Gm13286;Gm13283;Ifnab;Ifna11;Gm13289;Gm13288;Ifna16;Ifnz;Klhl9;Ifna2;Ifna1;Ifna7;Ifna6;Ifna5;Ifna4;Gm13290;Gm13278;Gm13279;Gm13275;Gm13276;Gm13277;Gm13271;Gm13272	14518
NM_001161608	Promoter	chr4	88775958	88778272	Gm13272	14459
NM_197889;NM_001161608	Promoter	chr4	88779537	88780307	Ifnz;Gm13272	13673
NM_197889;NM_001085532	Promoter	chr4	88782367	88783438	Gm13276;Ifnz	5277
NM_001085532;NM_001098840	Promoter	chr4	88785501	88786312	Gm13276;Gm13277	9699
NM_001098840	Promoter	chr4	88787704	88788611	Gm13277	3404
NM_001085533	Promoter	chr4	88790756	88792030	Gm13275	7731
NM_001085533;NM_001243166;NM_001098841	Promoter	chr4	88793631	88795220	Gm13275;Gm13278;Gm13279	14760
NM_001243166;NM_001098841	Promoter	chr4	88796597	88798000	Gm13278;Gm13279	11569
NM_001161610;NM_001243166;NM_001161609	Promoter	chr4	88799669	88801009	Gm13285;Gm13287;Gm13279	18712
NM_001243167;NM_001243155;NM_001161610;NM_001243165;NM_001161609	Promoter	chr4	88802383	88803867	Gm13285;Gm13287;Gm13289;Gm13288;Gm13290	13929
NM_001243167;NM_001243155;NM_001161610;NM_001243165;NM_001161609	Promoter	chr4	88805258	88807030	Gm13285;Gm13287;Gm13289;Gm13288;Gm13290	12193
NR_029747;NM_010504;NM_010502;NM_177348	Intergenic	chr4	88937840	88938943	Mir31;Ifna1;Ifne;Ifna4	4208
	Intergenic	chr4	90979482	90980908		5217
NM_010486;NM_207686;NM_207685;NM_001177883	Intergenic	chr4	91179957	91181234	Elavl2	11654
NM_010486;NM_207686;NR_105828	Promoter	chr4	91371872	91372669	Mir6402;Elavl2	4173
NM_001177883	Promoter	chr4	91376059	91376978	Elavl2	7532
NM_026954	Promoter	chr4	93334504	93335977	Tusc1	6687
NM_172695	Promoter	chr4	94602455	94603562	Plaa	7818
NM_001290568;NM_026319	Promoter	chr4	94614157	94614971	Ift74	3840
NM_177239	Promoter	chr4	94978139	94979459	Mysm1	5537
NM_010591	Promoter	chr4	95050498	95053651	Jun	21281
NM_029347;NM_001113412	Intergenic	chr4	95507210	95508063	Fggy	7668
NM_029347;NM_001113412	Intron	chr4	95585630	95586975	Fggy	6858
NM_030014;NR_045777;NR_045776	Promoter	chr4	95966823	95968072	Hook1;9530080O11Rik	8241
	Intergenic	chr4	97408523	97409391		5439
NM_001122952;NM_001122953;NM_010905	Intron	chr4	97864974	97866101	Nfia	4836
NM_001122952;NM_001122953;NM_010905	Intron	chr4	98093834	98094990	Nfia	6614
NM_172872	Exon	chr4	98779363	98781157	Kank4	10787
NM_146144	Promoter	chr4	98922609	98924362	Usp1	9273
NM_175029;NM_001145967	Promoter	chr4	99193810	99194483	Atg4c	6284
	Intergenic	chr4	99445483	99446269		3306
NM_028132	Promoter	chr4	99929238	99929891	Pgm2	3530
NM_013845	Promoter	chr4	100095681	100096407	Ror1	3592
NM_198037	Promoter	chr4	100776157	100777900	Cachd1	4061
NM_146145	Promoter	chr4	101264320	101265371	Jak1	3124
NR_040640	Intron	chr4	101378334	101379265	0610043K17Rik	5097
NM_175036	Promoter	chr4	101647013	101648340	Leprot	10334
NM_001177983;NM_019840	Promoter	chr4	102254518	102255372	Pde4b	7915
NM_001177983;NM_019840	Intron	chr4	102493920	102494821	Pde4b	4090
NM_001285859;NM_001285860;NM_001285862;NM_144906;NM_001285852	Promoter	chr4	102759102	102760583	Sgip1	5987
NR_028391;NM_026100;NM_001163768;NM_001163767	Exon	chr4	103004485	103005594	BB031773;Tctex1d1	7560
NM_146254;NM_001286223;NM_001286222;NM_001286221;NM_027696	Promoter	chr4	103113995	103115160	Wdr78;Mier1	12760
NM_177732	Promoter	chr4	103214403	103215470	Slc35d1	4040
NM_025909	Promoter	chr4	103313408	103314357	Oma1	6442
	Intergenic	chr4	103718791	103719672		6500
NM_177259;NR_104385	Intron	chr4	104694107	104694684	Dab1	3544
NM_146148;NR_104376;NM_001162980;NM_001290645;NM_001285952;NM_001285953	Intergenic	chr4	104904738	104905492	C8a;1700024P16Rik	3147
NM_080555	Promoter	chr4	105157222	105158716	Ppap2b	5187
NM_080555	Intron	chr4	105170142	105171484	Ppap2b	8128
NM_080555	Intron	chr4	105180707	105182079	Ppap2b	4008
	Intergenic	chr4	105531453	105532404		9337
NM_053272	Promoter	chr4	106560406	106561418	Dhcr24	8224
NM_001126487	Intron	chr4	106684877	106686640	Mroh7	4308
NM_198438;NM_146149;NM_025590;NM_023672	Intergenic	chr4	106840767	106841995	Acot11;Ssbp3;Fam151a	4376
NM_172873	Promoter	chr4	107096808	107097977	Cdcp2	7838
NM_025617;NM_029565	Promoter	chr4	107178131	107179049	Tceanc2;Tmem59	4864
NM_028394;NM_029985	Promoter	chr4	107253534	107253854	Hspb11;Lrrc42	7190
NM_028394	Exon	chr4	107277813	107278818	Hspb11	8518
NM_028355	Promoter	chr4	107367568	107368667	Ndc1	3184
NM_147221;NM_019872	Intergenic	chr4	107652655	107653540	Dmrtb1;Glis1	3459
NM_019872	Promoter	chr4	107680532	107681800	Dmrtb1	5069
NR_033496;NM_001080926	Promoter	chr4	107801405	107802228	Lrp8	5248
NR_033496;NM_001080926	Promoter	chr4	107802805	107804344	Lrp8	7756
NM_027250	Promoter	chr4	108328025	108328706	Coa7	6589
NM_177045	Promoter	chr4	108619224	108620842	Cc2d1b	6647
NM_001254730	Exon	chr4	108780008	108780946	3110021N24Rik	5710
NM_027453;NM_025334	Promoter	chr4	108834159	108834931	Btf3l4;Txndc12	3401
NM_146150	Promoter	chr4	109000035	109001091	Nrd1	8253
NM_133885	Promoter	chr4	109201403	109202579	Osbpl9	10359
NM_007671;NM_001301368;NM_007983	Intergenic	chr4	109656883	109657821	Faf1;Cdkn2c	3760
NM_007671;NM_001301368	Promoter	chr4	109665404	109666635	Cdkn2c	3468
NM_007983	Promoter	chr4	109676065	109677410	Faf1	6353
NM_172296	Exon	chr4	109981560	109982776	Dmrta2	4142
	Intergenic	chr4	110092862	110093603		5783
	Intergenic	chr4	110095393	110096410		6194
NM_001038698;NM_001163399;NM_001163397;NM_010488	Intergenic	chr4	110127632	110128570	Elavl4	5207
NM_001038698;NM_001163399;NM_001163397;NM_010488	Intergenic	chr4	110128792	110130341	Elavl4	18981
NM_001038698;NM_001163399;NM_001163397;NM_010488	Intergenic	chr4	110152089	110153018	Elavl4	4137
NM_001038698;NM_001163399;NM_010488	Promoter	chr4	110287462	110287939	Elavl4	3518
NM_001163397	Promoter	chr4	110351114	110352402	Elavl4	5505
NM_001284190;NM_030231;NM_001048189	Intron	chr4	110656849	110657512	Agbl4	7921
NM_026279;NR_033793	Promoter	chr4	111414828	111415887	Bend5	3302
NM_001284190;NM_030231;NM_001048189	Intron	chr4	111474903	111476301	Agbl4	10392
NM_001284190;NM_026470;NM_030231;NM_001048189	Intergenic	chr4	111670429	111671804	Agbl4;Spata6	8832
NM_145551	Intron	chr4	111877880	111878401	Slc5a9	3173
NM_009185	Promoter	chr4	114999740	115000640	Stil	5836
NM_172698	Promoter	chr4	115737376	115738185	Efcab14	8101
NM_001039124	Promoter	chr4	115883753	115884518	Kncn	6308
NM_153521;NM_025641	Promoter	chr4	116074813	116077259	Lrrc41;Uqcrh	11782
NM_181585	Promoter	chr4	116220828	116221585	Pik3r3	6257
NM_008389	Promoter	chr4	116507185	116508088	Ipp	3637
NM_177670;NM_029868	Promoter	chr4	116556848	116558039	Gpbp1l1;Tmem69	4965
NR_040442;NM_011034	Promoter	chr4	116685063	116685926	AV051173;Prdx1	4503
NM_146151	Promoter	chr4	116720384	116721569	Tesk2	6427
NM_133250;NM_001159581;NM_026654	Promoter	chr4	116807261	116808026	Mutyh;Toe1	3759
NM_001029912	Promoter	chr4	116876701	116877837	Zswim5	3377
NM_175244;NM_009478	Promoter	chr4	116995068	116996108	Urod;Hectd3	4058
NM_013807	Promoter	chr4	117133268	117134571	Plk3	5612
NM_013807;NM_026837;NR_028524;NM_001285816;NM_025739;NM_175030;NM_001145637;NM_001033774;NM_029589;NR_030704;NM_001285815;NM_001285814;NM_009098;NR_024078;NM_001285812;NM_008958;NM_001290662;NM_134471	Intergenic	chr4	117189933	117190921	Plk3;Snord55;Tmem53;Rnf220;Btbd19;Ptch2;Gm1661;Tctex1d4;Snord38a;Kif2c;Rps8	4390
NM_025739	Exon	chr4	117284485	117286409	Rnf220	9732
NM_001285902;NM_001285901;NM_001285899;NM_080469	Promoter	chr4	117549979	117550985	Eri3	5590
NM_001285902;NM_001285899;NM_080469;NM_001285901	Intron	chr4	117605338	117606867	Eri3	5732
NM_001285902;NM_001285899;NM_080469;NM_001285901	Intron	chr4	117645234	117646420	Eri3	6336
NM_001285902;NM_001285899;NM_080469;NM_001285901	Intron	chr4	117658308	117659550	Eri3	3223
NM_001285902;NM_001285899;NM_080469;NM_001285901	Intron	chr4	117660516	117661869	Eri3	12400
NM_146152	Promoter	chr4	117914773	117915374	Ipo13	3700
NM_001161774;NM_001285521;NM_001285520;NM_009176	Promoter	chr4	118134434	118135332	St3gal3	6181
NM_001161823;NM_172382	Promoter	chr4	118179400	118180800	Kdm4a	8160
NM_011213	Intron	chr4	118249043	118250315	Ptprf	5003
NM_011213	Intron	chr4	118275983	118277083	Ptprf	19373
NM_011400	Promoter	chr4	119108479	119109201	Slc2a1	3698
NM_183140;NM_001145936;NM_001145935	Promoter	chr4	119173846	119174616	Zfp691	5822
NM_001012400;NM_001286148;NM_019782;NM_019783;NM_001042411	Promoter	chr4	119232457	119233593	Lepre1;AU022252	7900
NM_011732	Promoter	chr4	119294333	119294972	Ybx1	4387
NM_001270435;NM_029286	Promoter	chr4	119414556	119415902	Ccdc30	4025
NM_177572	Promoter	chr4	119488928	119490277	Rimkla	5252
NM_177572	Promoter	chr4	119491957	119493148	Rimkla	3592
NM_008191;NM_008190;NM_010657	Intergenic	chr4	119733308	119734052	Guca2a;Guca2b;Hivep3	3948
NM_010657	Intron	chr4	119987373	119988237	Hivep3	4851
NM_010657	Intron	chr4	120032409	120033204	Hivep3	2997
NM_010657	Intron	chr4	120034921	120036448	Hivep3	6250
NM_007902;NM_194060	Intergenic	chr4	120242410	120243528	Edn2;Foxo6	3128
NM_194060	Promoter	chr4	120287116	120288315	Foxo6	4792
NM_016748	Promoter	chr4	120569633	120570929	Ctps	7887
NM_001277095;NM_008692	Promoter	chr4	120824792	120826077	Nfyc	3899
NM_001277095;NR_105851;NR_029602;NM_182929;NM_001160043;NM_001005788;NM_001048168;NM_028457;NM_008692;NR_029716	Intergenic	chr4	120865879	120866821	Mir30e;Mir30f;Exo5;Nfyc;Zfp69;Mir30c-1;Rims3	12474
NM_182929	Promoter	chr4	120875193	120875804	Rims3	3039
NM_133716	Promoter	chr4	121017015	121017853	Smap2	3966
NM_001081013	Intergenic	chr4	121214578	121215188	Rlf	3164
NM_007598;NM_001301067	Promoter	chr4	122885648	122887010	Cap1	7287
NM_001167918	Promoter	chr4	123411283	123412715	D830031N03Rik	4072
NM_019660	Promoter	chr4	123904624	123905393	Mycbp	4953
NM_017475	Promoter	chr4	123916950	123918094	Rragc	5257
NM_017475;NM_019660	Intergenic	chr4	123989552	123991349	Rragc;Mycbp	15686
NR_040774;NR_045819	Intergenic	chr4	124505704	124507471	4933407E24Rik;1700057H15Rik	21195
NM_029157;NM_026031;NM_010213;NM_011141;NR_045819	Intergenic	chr4	124614964	124616881	4933407E24Rik;Fhl3;Pou3f1;Sf3a3;Utp11l	15547
NM_029157;NR_045819;NM_011141;NM_010213;NR_030479;NM_026031	Intergenic	chr4	124639540	124640111	Pou3f1;Utp11l;4933407E24Rik;Fhl3;Sf3a3;Mir697	3072
NM_011141	Promoter	chr4	124656157	124657579	Pou3f1	11710
NM_001142727;NM_153566	Promoter	chr4	124850030	124851167	1110065P20Rik;Yrdc	3779
NM_001081097;NR_109835	Intergenic	chr4	125410788	125411842	Grik3;Mir692-3	8711
NM_001081097	Intron	chr4	125663045	125663851	Grik3	4774
NM_001081097	Intron	chr4	125695590	125696759	Grik3	8668
NM_001163266;NM_138721	Promoter	chr4	126096080	126096929	Lsm10	3197
NM_028800;NM_001145827	Promoter	chr4	126103297	126104333	Stk40	3192
NM_146153	Promoter	chr4	126202121	126203156	Thrap3	8063
NM_144941;NM_001145970	Promoter	chr4	126255894	126256650	Map7d1	4051
NM_133883	Promoter	chr4	126321147	126322112	Adprhl2	4715
NM_153403	Promoter	chr4	126467943	126469062	Ago1	5393
NR_106067;NM_175554	Promoter	chr4	126556892	126557401	Mir7119;Clspn	3658
NM_001145950;NM_001013755	Promoter	chr4	126609190	126610140	5730409E04Rik	5101
NM_001035525;NM_001035526;NM_133886;NM_011986	Promoter	chr4	126752583	126754224	AU040320;Ncdn	9961
NM_177462;NR_104366;NM_001285888;NM_001285885;NM_001285887	Promoter	chr4	127076975	127077596	Zmym6	4386
	Intergenic	chr4	127675778	127676755		3866
NM_001281955	Intron	chr4	128444684	128445785	Csmd2	3177
NM_001195083;NM_018774;NM_001195130	Intron	chr4	128733613	128734739	Phc2	3083
NM_178110;NM_018774;NM_001009819;NM_001195083;NM_001081098;NM_001195130	Intergenic	chr4	128824992	128825727	A3galt2;Trim62;Zfp362;Phc2	3129
NM_001033966;NM_016895	Promoter	chr4	128993117	128993576	Ak2	3458
NM_001290706;NM_001033966;NM_172875;NM_016895;NM_133881;NM_010471;NM_025452;NM_001286083;NM_001286081;NM_027402;NM_029219;NM_001130419	Intergenic	chr4	129049039	129049548	Ak2;Azin2;Hpca;Fndc5;Tmem54;Rnf19b	3085
NM_029219	Promoter	chr4	129057745	129058425	Rnf19b	3119
NM_029036;NM_134151	Promoter	chr4	129188938	129190360	S100pbp;Yars	4310
NM_001285867	Promoter	chr4	129260163	129261109	C77080	6946
NM_009030;NM_025970	Promoter	chr4	129334961	129336159	Zbtb8os;Rbbp4	7603
NM_080442;NM_001085491	Promoter	chr4	129490893	129492177	Tssk3;Fam229a	3717
NM_001199695;NM_001005506	Promoter	chr4	129640337	129641171	Txlna	3271
NM_199305	Promoter	chr4	129696257	129697277	Tmem39b	3829
NR_045036	Exon	chr4	129702198	129703451	Khdrbs1	11535
NR_045036	Intron	chr4	129709329	129710253	Khdrbs1	9767
NR_045036;NM_011317	Promoter	chr4	129741359	129743009	Khdrbs1	7051
NM_001164745;NM_008974	Promoter	chr4	129819438	129820254	Ptp4a2	3427
NM_025998	Intron	chr4	130560480	130561624	Nkain1	9748
NM_010769	Intergenic	chr4	131036837	131037365	Matn1	6579
NM_025297	Exon	chr4	131867661	131868612	Mecr	3040
NM_001128606	Promoter	chr4	132048559	132049391	Epb4.1	4177
NM_144907	Promoter	chr4	132509721	132511022	Sesn2	4633
NM_145553;NM_001163792	Promoter	chr4	132922169	132922952	Fam76a	5315
NM_146155	Intron	chr4	133022081	133023243	Ahdc1	3061
NM_146155	Intron	chr4	133042035	133043078	Ahdc1	3377
NM_199306	Promoter	chr4	133338996	133340165	Wdtc1	6263
NM_175307	Promoter	chr4	133479613	133480571	Fam46b	3839
NM_026144;NM_145833;NM_001285506;NM_001285505;NM_009097;NM_016957	Intergenic	chr4	133910346	133911256	Rps6ka1;Dhdds;Hmgn2;Lin28a	8942
NM_016957	Promoter	chr4	133967588	133969142	Hmgn2	6422
NM_144527	Promoter	chr4	134186640	134187625	Cep85	10584
NM_146156;NM_001163794	Promoter	chr4	134286724	134288046	Pdik1l	6103
NM_029759;NM_001256112	Promoter	chr4	134534353	134535477	Mtfr1l	4986
NM_207237	Intron	chr4	134572105	134573682	Man1c1	15457
NM_207237	Exon	chr4	134575221	134576359	Man1c1	3666
NM_207237	Promoter	chr4	134703792	134704941	Man1c1	5280
NM_025382	Intron	chr4	134813560	134814699	Tmem57	4725
NM_025382	Promoter	chr4	134853110	134854471	Tmem57	15246
NM_027935;NM_011270;NM_026780;NM_023665	Intergenic	chr4	134994941	134995429	Rsrp1;Syf2;Rhd;Tmem50a	4385
NM_019732;NM_026780;NM_023665	Intergenic	chr4	135024996	135026937	Rsrp1;Syf2;Runx3	16897
NM_013885	Promoter	chr4	135272202	135273166	Clic4	6660
NM_001130477;NM_016799	Promoter	chr4	135352802	135353465	Srrm1	3518
NM_008321	Promoter	chr4	136143472	136144928	Id3	4760
NM_009557	Promoter	chr4	136285375	136286471	Zfp46	5760
NM_001277121;NM_001277122;NM_001277123;NM_028871	Promoter	chr4	136310294	136311176	Hnrnpr	4678
NM_009777	Promoter	chr4	136886299	136887215	C1qb	9790
NM_198248	Intron	chr4	137002304	137003126	Zbtb40	3053
NM_198248	Promoter	chr4	137048332	137049115	Zbtb40	4456
NM_130879	Promoter	chr4	137593592	137594738	Usp48	6600
NM_001081155;NM_029563;NM_001256218	Intron	chr4	137706427	137708151	Rap1gap	8376
NM_199307	Promoter	chr4	137861883	137862543	Ece1	3427
NM_172703;NM_001256198;NM_001256195	Promoter	chr4	137992912	137993777	Eif4g3	4242
NM_010470;NM_001285479;NM_001285478;NM_001285480;NM_001122897;NM_001122896;NM_001285481	Promoter	chr4	138216642	138217468	Hp1bp3	5570
NM_007838	Promoter	chr4	138304014	138305272	Ddost	5874
NM_026880	Promoter	chr4	138325697	138326783	Pink1	3296
NM_028176	Exon	chr4	138343178	138344311	Cda	5679
NM_028176	Intron	chr4	138347327	138348115	Cda	3001
NM_026880;NM_026689;NM_001190978;NM_025451;NR_105986;NM_007838;NM_001081672;NM_028176;NM_010623	Intergenic	chr4	138379487	138380668	Kif17;Cda;Ddost;Pink1;Camk2n1;Mul1;Mir7019;Fam43b	3059
NM_025451;NM_026880;NM_026689;NM_001081672;NM_028176	Intergenic	chr4	138422351	138423127	Pink1;Camk2n1;Mul1;Cda;Fam43b	7756
NM_025451	Promoter	chr4	138453099	138454078	Camk2n1	4007
NR_104373;NM_001285929;NM_008868;NM_001285928;NM_001285930;NM_029401;NM_178671	Intergenic	chr4	138635570	138636329	Vwa5b1;Pla2g2c;Ubxn10	3039
NM_012044;NM_029857;NR_002926;NM_001082531;NM_028453;NM_001122954;NM_025786	Intergenic	chr4	138921162	138922474	Tmco4;Rnf186;Otud3;Pla2g2a;Pla2g5;Pla2g2e	3020
NM_001160319	Promoter	chr4	139380249	139380860	Ubr4	3123
NM_001205173	Promoter	chr4	139574077	139574986	Iffo2	8744
NM_175438	Promoter	chr4	139622718	139623427	Aldh4a1	6200
NR_035519;NR_045160;NM_198610;NR_045159;NM_173427	Intergenic	chr4	139998489	139999309	Mir2139;Klhdc7a;4933427I22Rik;Igsf21	3553
[truncated: 6,033 more rows]

## Sheet: Supplementary Table 2
annotation	chromosome	start	end	Symbol
Promoter (<=1kb)	chr1	3672202	3672618	Xkr4
Distal Intergenic	chr1	13834897	13835397	NA
Distal Intergenic	chr1	13992774	13993274	NA
Distal Intergenic	chr1	14348461	14348956	Eya1
Distal Intergenic	chr1	14349124	14349624	Eya1
Promoter (<=1kb)	chr1	15287272	15287330	Kcnb2
Intron (ENSMUST00000170146/ENSMUSG00000092083, intron 1 of 1)	chr1	15637271	15637771	Gm25227
Intron (ENSMUST00000027053/ENSMUSG00000025921, intron 2 of 5)	chr1	16111489	16111840	Rdh10
Intron (ENSMUST00000027053/ENSMUSG00000025921, intron 2 of 5)	chr1	16123648	16124148	Rdh10
Distal Intergenic	chr1	16173062	16173562	NA
Distal Intergenic	chr1	16172502	16172968	NA
Intron (ENSMUST00000117146/ENSMUSG00000025939, intron 3 of 5)	chr1	16597063	16597563	Ube2w
Distal Intergenic	chr1	23342214	23342714	Gm20954
Distal Intergenic	chr1	23342949	23343449	Gm20954
Promoter (<=1kb)	chr1	23762785	23763285	B3gat2
Promoter (<=1kb)	chr1	23762278	23762778	B3gat2
Promoter (<=1kb)	chr1	24124699	24125081	NA
Distal Intergenic	chr1	32764337	32764837	NA
Intron (ENSMUST00000183034/ENSMUSG00000103888, intron 3 of 102)	chr1	33971190	33971690	NA
Intron (ENSMUST00000183034/ENSMUSG00000103888, intron 3 of 102)	chr1	33994078	33994578	Dst
Promoter (<=1kb)	chr1	34579420	34579920	Amer3
Distal Intergenic	chr1	35201454	35201954	Gm25096
Distal Intergenic	chr1	35243319	35243819	Gm25096
Promoter (<=1kb)	chr1	35957583	35958083	Gm8022
Intron (ENSMUST00000039827/ENSMUSG00000037138, intron 11 of 22)	chr1	38230421	38230807	NA
Intron (ENSMUST00000027250/ENSMUSG00000037138, intron 2 of 7)	chr1	38590741	38591241	Aff3
Promoter (<=1kb)	chr1	38836377	38836820	Lonrf2
Distal Intergenic	chr1	38966096	38966596	Pdcl3
Distal Intergenic	chr1	39123409	39123909	NA
Promoter (2-3kb)	chr1	39481233	39481733	Tbc1d8
Intron (ENSMUST00000057208/ENSMUSG00000060679, intron 5 of 10)	chr1	42889506	42889817	Gm23126
Intron (ENSMUST00000057208/ENSMUSG00000060679, intron 5 of 10)	chr1	42889836	42890238	Gm23126
Distal Intergenic	chr1	50622704	50623204	NA
Distal Intergenic	chr1	50623601	50623936	NA
Intron (ENSMUST00000081851/ENSMUSG00000026109, intron 4 of 9)	chr1	51069405	51069842	NA
Intron (ENSMUST00000081851/ENSMUSG00000026109, intron 5 of 9)	chr1	51096657	51097157	NA
Distal Intergenic	chr1	51607580	51607889	Gm17767
Promoter (1-2kb)	chr1	52725744	52726186	Mfsd6
Promoter (<=1kb)	chr1	52798732	52799232	Inpp1
Promoter (<=1kb)	chr1	52816843	52817343	Inpp1
Promoter (1-2kb)	chr1	53060093	53060593	Mstn
Promoter (<=1kb)	chr1	53060627	53060880	Mstn
Intron (ENSMUST00000087659/ENSMUSG00000042807, intron 1 of 28)	chr1	54133951	54134353	NA
Intron (ENSMUST00000042857/ENSMUSG00000038331, intron 8 of 9)	chr1	56835191	56835405	Satb2
Promoter (<=1kb)	chr1	59762618	59763118	Bmpr2
Promoter (1-2kb)	chr1	59848558	59848923	Bmpr2
Intron (ENSMUST00000046673/ENSMUSG00000052062, intron 11 of 21)	chr1	62213413	62213913	NA
Intron (ENSMUST00000063594/ENSMUSG00000025969, intron 15 of 16)	chr1	62802916	62803416	NA
Promoter (<=1kb)	chr1	63686704	63687204	Dytn
Distal Intergenic	chr1	63780438	63780938	4933402D24Rik
Distal Intergenic	chr1	63828251	63828740	Gm13751
Intron (ENSMUST00000055001/ENSMUSG00000025959, intron 3 of 3)	chr1	64060008	64060508	Mir6899
Intron (ENSMUST00000055001/ENSMUSG00000025959, intron 3 of 3)	chr1	64060634	64061134	NA
Promoter (<=1kb)	chr1	64149142	64149593	NA
Intron (ENSMUST00000190863/ENSMUSG00000101895, intron 1 of 1)	chr1	64187700	64188200	NA
Intron (ENSMUST00000190863/ENSMUSG00000101895, intron 1 of 1)	chr1	64187603	64187679	NA
Intron (ENSMUST00000190863/ENSMUSG00000101895, intron 1 of 1)	chr1	64191522	64192013	NA
Intron (ENSMUST00000190863/ENSMUSG00000101895, intron 1 of 1)	chr1	64224215	64224594	NA
Intron (ENSMUST00000190863/ENSMUSG00000101895, intron 1 of 1)	chr1	64289013	64289513	NA
Distal Intergenic	chr1	64413143	64413504	NA
3' UTR	chr1	70884096	70884596	NA
Intron (ENSMUST00000048860/ENSMUSG00000039395, intron 1 of 4)	chr1	72198278	72198778	Mreg
3' UTR	chr1	74803014	74803514	Wnt10a
Intron (ENSMUST00000152855/ENSMUSG00000026162, intron 2 of 4)	chr1	75022077	75022577	Nhej1
Promoter (<=1kb)	chr1	75371395	75371895	Gm15179
Distal Intergenic	chr1	77081585	77081993	NA
Distal Intergenic	chr1	77310316	77310810	Epha4
Intron (ENSMUST00000068333/ENSMUSG00000026245, intron 16 of 16)	chr1	78426016	78426516	NA
3' UTR	chr1	78425267	78425353	NA
Promoter (1-2kb)	chr1	82292760	82293260	Irs1
Intron (ENSMUST00000027322/ENSMUSG00000026142, intron 1 of 6)	chr1	82322736	82323236	Rhbdd1
Intron (ENSMUST00000027322/ENSMUSG00000026142, intron 4 of 6)	chr1	82368903	82369395	NA
Promoter (<=1kb)	chr1	84695269	84695472	Mir5126
Distal Intergenic	chr1	86491599	86492037	NA
Distal Intergenic	chr1	88574640	88575015	Gm19589
Distal Intergenic	chr1	88800332	88800827	Platr5
Intron (ENSMUST00000027521/ENSMUSG00000055013, intron 1 of 17)	chr1	89541148	89541648	NA
Intron (ENSMUST00000027521/ENSMUSG00000055013, intron 1 of 17)	chr1	89550044	89550498	NA
Intron (ENSMUST00000027521/ENSMUSG00000055013, intron 1 of 17)	chr1	89550503	89551003	NA
Intron (ENSMUST00000113094/ENSMUSG00000026301, intron 5 of 18)	chr1	90132458	90132882	Iqca
Promoter (<=1kb)	chr1	90975900	90976400	NA
Intron (ENSMUST00000088904/ENSMUSG00000049515, intron 4 of 8)	chr1	91331272	91331772	Espnl
Distal Intergenic	chr1	92208148	92208648	Hdac4
Distal Intergenic	chr1	92259883	92260383	NA
Distal Intergenic	chr1	92271861	92272361	NA
Distal Intergenic	chr1	92286213	92286632	NA
Distal Intergenic	chr1	92677901	92678401	Otos
Distal Intergenic	chr1	92679417	92679917	Otos
Distal Intergenic	chr1	92680032	92680488	Otos
Promoter (<=1kb)	chr1	93100915	93101415	Kif1a
Promoter (<=1kb)	chr1	98094733	98095233	Pam
Distal Intergenic	chr1	112416665	112417082	NA
Intron (ENSMUST00000043725/ENSMUSG00000070695, intron 1 of 23)	chr1	115784687	115785187	Cntnap5a
Intron (ENSMUST00000062483/ENSMUSG00000048402, intron 3 of 13)	chr1	118880821	118881321	NA
Intron (ENSMUST00000062483/ENSMUSG00000048402, intron 2 of 13)	chr1	118941248	118941748	Mir6346
Promoter (<=1kb)	chr1	118954790	118955290	Mir6346
Promoter (1-2kb)	chr1	118984082	118984582	Gli2
Distal Intergenic	chr1	119388624	119389124	Inhbb
Intron (ENSMUST00000027637/ENSMUSG00000026388, intron 4 of 4)	chr1	120168023	120168523	3110009E18Rik
Distal Intergenic	chr1	120325920	120326420	C1ql2
Intron (ENSMUST00000112603/ENSMUSG00000036815, intron 1 of 25)	chr1	123946100	123946600	Dpp10
Promoter (<=1kb)	chr1	125561235	125561574	Slc35f5
Intron (ENSMUST00000094609/ENSMUSG00000049690, intron 2 of 12)	chr1	126547827	126548327	Nckap5
Intron (ENSMUST00000094609/ENSMUSG00000049690, intron 2 of 12)	chr1	126547369	126547627	Nckap5
Distal Intergenic	chr1	126896522	126897022	NA
Distal Intergenic	chr1	126897262	126897615	NA
Intron (ENSMUST00000027585/ENSMUSG00000026347, intron 5 of 8)	chr1	127508338	127508838	Tmem163
Intron (ENSMUST00000027585/ENSMUSG00000026347, intron 2 of 8)	chr1	127595039	127595539	Tmem163
Exon (ENSMUST00000027585/ENSMUSG00000026347, exon 2 of 9)	chr1	127668202	127668702	Tmem163
Intron (ENSMUST00000086614/ENSMUSG00000036086, intron 11 of 20)	chr1	127990371	127990692	NA
Intron (ENSMUST00000040311/ENSMUSG00000042581, intron 1 of 15)	chr1	129325241	129325741	NA
Intron (ENSMUST00000040311/ENSMUSG00000042581, intron 1 of 15)	chr1	129324500	129324707	NA
Intron (ENSMUST00000040311/ENSMUSG00000042581, intron 2 of 15)	chr1	129473417	129473917	Thsd7b
Intron (ENSMUST00000040311/ENSMUSG00000042581, intron 2 of 15)	chr1	129493980	129494480	Thsd7b
Intron (ENSMUST00000040311/ENSMUSG00000042581, intron 2 of 15)	chr1	129494490	129494828	Thsd7b
Distal Intergenic	chr1	130301791	130302291	NA
Promoter (<=1kb)	chr1	130715668	130716168	Pfkfb2
Promoter (<=1kb)	chr1	130715528	130715583	Pfkfb2
Promoter (<=1kb)	chr1	132067231	132067609	Mfsd4a
Promoter (1-2kb)	chr1	132282993	132283369	Gm7241
Intron (ENSMUST00000045473/ENSMUSG00000042066, intron 2 of 4)	chr1	132372322	132372822	Tmcc2
Intron (ENSMUST00000043189/ENSMUSG00000026442, intron 1 of 26)	chr1	132695185	132695553	Nfasc
Intron (ENSMUST00000043189/ENSMUSG00000026442, intron 1 of 26)	chr1	132694463	132694529	Nfasc
Promoter (<=1kb)	chr1	132707238	132707738	Nfasc
Intron (ENSMUST00000094569/ENSMUSG00000026442, intron 1 of 29)	chr1	132718223	132718723	Gm10538
Intron (ENSMUST00000094569/ENSMUSG00000026442, intron 1 of 29)	chr1	132719438	132719780	Gm10538
Distal Intergenic	chr1	132765865	132766307	Nfasc
Promoter (<=1kb)	chr1	133181498	133181998	Plekha6
Promoter (1-2kb)	chr1	133182591	133183091	Plekha6
Distal Intergenic	chr1	133886259	133886549	Optc
Promoter (<=1kb)	chr1	134362759	134363083	Tmem183a
Promoter (<=1kb)	chr1	136228928	136229428	Inava
Promoter (<=1kb)	chr1	136229541	136229759	Inava
Intron (ENSMUST00000027649/ENSMUSG00000026398, intron 8 of 8)	chr1	136862403	136862903	Gm17781
Distal Intergenic	chr1	137464866	137465366	NA
Promoter (1-2kb)	chr1	137947152	137947652	NA
Promoter (2-3kb)	chr1	137963778	137964123	Mir181a-1
Distal Intergenic	chr1	138246356	138246856	NA
Distal Intergenic	chr1	138385311	138385811	NA
Distal Intergenic	chr1	151180281	151180781	NA
Distal Intergenic	chr1	151179536	151179976	NA
Intron (ENSMUST00000044581/ENSMUSG00000032666, intron 3 of 5)	chr1	151943181	151943681	1700025G04Rik
Distal Intergenic	chr1	152252788	152253288	NA
Promoter (2-3kb)	chr1	152389259	152389759	Tsen15
Intron (ENSMUST00000044311/ENSMUSG00000032649, intron 1 of 11)	chr1	152422831	152423283	NA
Intron (ENSMUST00000188321/ENSMUSG00000004110, intron 1 of 3)	chr1	154830316	154830803	Cacna1e
Distal Intergenic	chr1	154996307	154996807	NA
Intron (ENSMUST00000027741/ENSMUSG00000026469, intron 2 of 14)	chr1	155366326	155366826	Xpr1
Distal Intergenic	chr1	155491628	155492128	Gm5532
Intron (ENSMUST00000015628/ENSMUSG00000015484, intron 1 of 4)	chr1	156179748	156180218	Fam163a
Intron (ENSMUST00000190681/ENSMUSG00000101768, intron 2 of 2)	chr1	157005646	157006062	NA
Promoter (1-2kb)	chr1	157055310	157055810	NA
Intron (ENSMUST00000027884/ENSMUSG00000026592, intron 5 of 8)	chr1	157101399	157101899	Tex35
Intron (ENSMUST00000004133/ENSMUSG00000004031, intron 1 of 7)	chr1	158328712	158329212	Brinp2
Distal Intergenic	chr1	159127979	159128479	4930562F17Rik
Intron (ENSMUST00000111669/ENSMUSG00000015829, intron 1 of 21)	chr1	159833059	159833559	Tnr
Distal Intergenic	chr1	161485656	161486110	Tnfsf18
Intron (ENSMUST00000070330/ENSMUSG00000040265, intron 1 of 19)	chr1	162410559	162411059	Dnm3
Promoter (2-3kb)	chr1	162567290	162567790	Vamp4
Intron (ENSMUST00000050010/ENSMUSG00000026696, intron 7 of 7)	chr1	162593602	162594092	Vamp4
Intron (ENSMUST00000005907/ENSMUSG00000005763, intron 1 of 7)	chr1	165834244	165834717	NA
Intron (ENSMUST00000005907/ENSMUSG00000005763, intron 1 of 7)	chr1	165833817	165834170	NA
Distal Intergenic	chr1	167104947	167105447	Gm17868
Intron (ENSMUST00000177351/ENSMUSG00000093538, intron 1 of 2)	chr1	168109158	168109658	Pbx1
Intron (ENSMUST00000188912/ENSMUSG00000052534, intron 7 of 7)	chr1	168149737	168150097	Pbx1
Intron (ENSMUST00000064438/ENSMUSG00000052534, intron 2 of 6)	chr1	168323864	168324214	NA
Distal Intergenic	chr1	168760188	168760678	NA
Distal Intergenic	chr1	169051528	169051975	Mir6354
Distal Intergenic	chr1	169060520	169061020	Mir6354
Distal Intergenic	chr1	169874824	169875324	NA
Distal Intergenic	chr1	169875762	169875786	NA
Promoter (1-2kb)	chr1	170453394	170453894	Nos1ap
Promoter (<=1kb)	chr1	172057438	172057767	Nhlh1
Intron (ENSMUST00000161017/ENSMUSG00000026494, intron 4 of 14)	chr1	178762290	178762628	NA
Intron (ENSMUST00000128302/ENSMUSG00000055067, intron 5 of 11)	chr1	179254514	179255014	Smyd3
Intron (ENSMUST00000128302/ENSMUSG00000055067, intron 5 of 11)	chr1	179274545	179275045	Smyd3
Intron (ENSMUST00000128302/ENSMUSG00000055067, intron 5 of 11)	chr1	179275660	179276053	Smyd3
Intron (ENSMUST00000040706/ENSMUSG00000038949, intron 1 of 10)	chr1	179567560	179568060	Cnst
Exon (ENSMUST00000144370/ENSMUSG00000038949, exon 2 of 2)	chr1	179581698	179582198	Cnst
Exon (ENSMUST00000040706/ENSMUSG00000038949, exon 9 of 11)	chr1	179610105	179610605	Cnst
Intron (ENSMUST00000040706/ENSMUSG00000038949, intron 9 of 10)	chr1	179610746	179611008	Cnst
Distal Intergenic	chr1	181217561	181217968	Wdr26
Distal Intergenic	chr1	181231261	181231761	NA
Intron (ENSMUST00000027795/ENSMUSG00000026514, intron 1 of 5)	chr1	181376353	181376853	NA
Promoter (<=1kb)	chr1	182763971	182764471	Susd4
Distal Intergenic	chr1	183075237	183075737	Disp1
Distal Intergenic	chr1	183074940	183075218	Disp1
Distal Intergenic	chr1	184782156	184782656	Mtarc1
Promoter (<=1kb)	chr1	184826776	184827276	Mtarc2
Promoter (<=1kb)	chr1	184827462	184827962	Mtarc2
Distal Intergenic	chr1	185020729	185021229	Mark1
Distal Intergenic	chr1	185019640	185020130	Mark1
Distal Intergenic	chr1	185027413	185027913	Mark1
Distal Intergenic	chr1	185151443	185151943	Rab3gap2
Distal Intergenic	chr1	185151977	185152211	Rab3gap2
Distal Intergenic	chr1	186765848	186766348	NA
Distal Intergenic	chr1	186766389	186766889	NA
Intron (ENSMUST00000110939/ENSMUSG00000026610, intron 1 of 7)	chr1	187787719	187788219	NA
Exon (ENSMUST00000060479/ENSMUSG00000026609, exon 14 of 71)	chr1	188430391	188430891	NA
Intron (ENSMUST00000060479/ENSMUSG00000026609, intron 37 of 70)	chr1	188712695	188713195	Gm25269
Exon (ENSMUST00000060479/ENSMUSG00000026609, exon 45 of 71)	chr1	188755112	188755612	Gm25269
Intron (ENSMUST00000010319/ENSMUSG00000010175, intron 4 of 4)	chr1	190137947	190138447	NA
Distal Intergenic	chr1	190457563	190458063	NA
Distal Intergenic	chr1	191242256	191242756	NA
Distal Intergenic	chr1	191839117	191839617	Nek2
Intron (ENSMUST00000044190/ENSMUSG00000037375, intron 11 of 11)	chr1	192522712	192523212	Kcnh1
Distal Intergenic	chr1	192830381	192830866	A730013G03Rik
Distal Intergenic	chr1	192881466	192881966	Gm2367
Distal Intergenic	chr1	192882176	192882555	Gm2367
Distal Intergenic	chr1	193698785	193699193	NA
Promoter (1-2kb)	chr1	194802531	194803006	Plxna2
Intron (ENSMUST00000091497/ENSMUSG00000026657, intron 1 of 22)	chr2	4286509	4287009	Frmd4a
Intron (ENSMUST00000075767/ENSMUSG00000026657, intron 2 of 23)	chr2	4436863	4437321	NA
Intron (ENSMUST00000075767/ENSMUSG00000026657, intron 11 of 23)	chr2	4542191	4542691	Frmd4a
Intron (ENSMUST00000056914/ENSMUSG00000048186, intron 6 of 8)	chr2	4783125	4783625	Bend7
Intron (ENSMUST00000044009/ENSMUSG00000039145, intron 3 of 10)	chr2	5377475	5377920	NA
Distal Intergenic	chr2	6146194	6146694	NA
Intron (ENSMUST00000002176/ENSMUSG00000002107, intron 2 of 15)	chr2	7021372	7021872	NA
Intron (ENSMUST00000002176/ENSMUSG00000002107, intron 1 of 15)	chr2	7219797	7220297	Gm24340
Distal Intergenic	chr2	10780242	10780742	Gm18547
Promoter (<=1kb)	chr2	14173699	14174153	Tmem236
Intron (ENSMUST00000114723/ENSMUSG00000057914, intron 2 of 13)	chr2	14800777	14801277	Gm13316
Distal Intergenic	chr2	21292628	21293128	Gm13378
Promoter (<=1kb)	chr2	24762334	24762834	Cacna1b
Distal Intergenic	chr2	26029543	26030043	Ubac1
Distal Intergenic	chr2	26167674	26168174	NA
Distal Intergenic	chr2	27764179	27764679	Rxra
Promoter (2-3kb)	chr2	28091011	28091511	NA
Promoter (<=1kb)	chr2	28117919	28118419	NA
Promoter (<=1kb)	chr2	28118455	28118955	NA
Distal Intergenic	chr2	28328994	28329494	NA
Intron (ENSMUST00000074156/ENSMUSG00000026807, intron 10 of 12)	chr2	28751168	28751668	Ak8
Intron (ENSMUST00000074156/ENSMUSG00000026807, intron 11 of 12)	chr2	28797831	28798331	NA
Intron (ENSMUST00000074156/ENSMUSG00000026807, intron 11 of 12)	chr2	28797285	28797785	NA
Promoter (1-2kb)	chr2	28910448	28910948	Barhl1
Promoter (<=1kb)	chr2	28911265	28911765	Barhl1
Intron (ENSMUST00000157048/ENSMUSG00000079502, intron 3 of 5)	chr2	28980235	28980735	Gm13394
Distal Intergenic	chr2	29586209	29586581	Rapgef1
Distal Intergenic	chr2	30725537	30726037	Mir3089
Promoter (<=1kb)	chr2	31206877	31207358	Gpr107
Intron (ENSMUST00000075759/ENSMUSG00000026842, intron 1 of 10)	chr2	31733285	31733705	Abl1
Distal Intergenic	chr2	31865671	31866171	Fibcd1
Intron (ENSMUST00000050000/ENSMUSG00000026797, intron 2 of 18)	chr2	32823114	32823409	Stxbp1
3' UTR	chr2	33560884	33561384	NA
Intron (ENSMUST00000041730/ENSMUSG00000038765, intron 2 of 7)	chr2	33571101	33571601	NA
Intron (ENSMUST00000134921/ENSMUSG00000087461, intron 1 of 3)	chr2	34078493	34078993	C230014O12Rik
Intron (ENSMUST00000112986/ENSMUSG00000026883, intron 1 of 16)	chr2	35592257	35592757	Dab2ip
Promoter (<=1kb)	chr2	35661905	35662405	Dab2ip
Promoter (1-2kb)	chr2	35946181	35946665	Ttll11
Distal Intergenic	chr2	37744823	37745323	Crb2
Distal Intergenic	chr2	37758344	37758844	Crb2
Distal Intergenic	chr2	37768998	37769498	Crb2
Promoter (2-3kb)	chr2	38477082	38477582	Gm25081
Intron (ENSMUST00000054234/ENSMUSG00000026749, intron 1 of 9)	chr2	38521546	38522046	Nek6
Promoter (1-2kb)	chr2	49452687	49453094	Epc2
Promoter (<=1kb)	chr2	49679091	49679591	NA
Intron (ENSMUST00000053208/ENSMUSG00000050447, intron 2 of 5)	chr2	50150111	50150611	Lypd6
Intron (ENSMUST00000053208/ENSMUSG00000050447, intron 3 of 5)	chr2	50168578	50168932	Lypd6
Distal Intergenic	chr2	51087474	51087974	Rnd3
Distal Intergenic	chr2	51087155	51087410	Rnd3
Intron (ENSMUST00000139497/ENSMUSG00000086349, intron 1 of 2)	chr2	51290792	51291292	Gm13497
Distal Intergenic	chr2	51768804	51769304	Gm13490
Intron (ENSMUST00000078324/ENSMUSG00000017412, intron 2 of 13)	chr2	52595620	52596120	NA
Intron (ENSMUST00000049483/ENSMUSG00000036053, intron 1 of 26)	chr2	52920670	52921016	NA
Distal Intergenic	chr2	56110221	56110561	NA
Promoter (<=1kb)	chr2	59342176	59342608	Pkp4
Distal Intergenic	chr2	59451587	59452036	Dapl1
Intron (ENSMUST00000037526/ENSMUSG00000035168, intron 1 of 26)	chr2	59617870	59618370	Tanc1
Intron (ENSMUST00000037526/ENSMUSG00000035168, intron 2 of 26)	chr2	59656163	59656484	Tanc1
Intron (ENSMUST00000037526/ENSMUSG00000035168, intron 2 of 26)	chr2	59655438	59655938	Tanc1
Intron (ENSMUST00000037526/ENSMUSG00000035168, intron 7 of 26)	chr2	59783309	59783809	Tanc1
Promoter (2-3kb)	chr2	59782497	59782907	Tanc1
Promoter (<=1kb)	chr2	60090179	60090679	Baz2b
Intron (ENSMUST00000028347/ENSMUSG00000026970, intron 3 of 13)	chr2	60795862	60796171	Rbms1
Intron (ENSMUST00000028347/ENSMUSG00000026970, intron 1 of 13)	chr2	60927344	60927844	NA
Distal Intergenic	chr2	61815651	61815655	Tbr1
Intron (ENSMUST00000090896/ENSMUSG00000034903, intron 2 of 12)	chr2	65140396	65140873	Cobll1
Distal Intergenic	chr2	66062181	66062496	Galnt3
Promoter (<=1kb)	chr2	66634565	66635065	Scn9a
Distal Intergenic	chr2	66661881	66662381	Scn9a
Intron (ENSMUST00000102715/ENSMUSG00000027030, intron 14 of 17)	chr2	68283155	68283655	Stk39
Distal Intergenic	chr2	69128931	69129431	Nostrin
Promoter (<=1kb)	chr2	70020657	70021157	Ubr3
Intron (ENSMUST00000090826/ENSMUSG00000049044, intron 1 of 30)	chr2	72019980	72020480	Gm26408
Intron (ENSMUST00000028525/ENSMUSG00000049044, intron 1 of 27)	chr2	72093330	72093830	Rapgef4
Distal Intergenic	chr2	72597916	72598380	Eif1-ps3
Intron (ENSMUST00000094681/ENSMUSG00000075284, intron 1 of 7)	chr2	73500946	73501446	Wipf1
Intron (ENSMUST00000094681/ENSMUSG00000075284, intron 1 of 7)	chr2	73500658	73500932	Wipf1
Distal Intergenic	chr2	75559905	75560405	NA
Intron (ENSMUST00000028406/ENSMUSG00000044033, intron 2 of 11)	chr2	77151459	77151959	Ccdc141
Intron (ENSMUST00000102659/ENSMUSG00000042272, intron 1 of 17)	chr2	77274305	77274805	Sestd1
Promoter (2-3kb)	chr2	79362044	79362490	Gm13673
Promoter (<=1kb)	chr2	79707517	79708017	Ppp1r1c
Distal Intergenic	chr2	79819519	79819910	Ppp1r1c
Promoter (<=1kb)	chr2	82053065	82053565	Zfp804a
Promoter (<=1kb)	chr2	83759597	83760097	NA
Promoter (1-2kb)	chr2	84934605	84935105	Slc43a3
Promoter (<=1kb)	chr2	92059494	92059860	NA
Promoter (<=1kb)	chr2	92392163	92392663	Mapk8ip1
Promoter (<=1kb)	chr2	92392813	92393313	Mapk8ip1
Distal Intergenic	chr2	92723759	92724259	NA
Distal Intergenic	chr2	92724366	92724866	NA
Distal Intergenic	chr2	92726336	92726836	NA
Promoter (<=1kb)	chr2	92915941	92916441	Syt13
Intron (ENSMUST00000028648/ENSMUSG00000027220, intron 1 of 5)	chr2	92920668	92921168	Syt13
Intron (ENSMUST00000111265/ENSMUSG00000027217, intron 2 of 9)	chr2	93285710	93286210	Tspan18
Intron (ENSMUST00000111265/ENSMUSG00000027217, intron 2 of 9)	chr2	93286262	93286631	Tspan18
Distal Intergenic	chr2	93367868	93368368	NA
Distal Intergenic	chr2	93907803	93908303	NA
Distal Intergenic	chr2	95820404	95820844	Gm13799
Distal Intergenic	chr2	96165361	96165861	NA
Intron (ENSMUST00000058790/ENSMUSG00000048058, intron 4 of 5)	chr2	101960774	101961274	Commd9
Intron (ENSMUST00000058790/ENSMUSG00000048058, intron 4 of 5)	chr2	101967138	101967638	NA
Intron (ENSMUST00000058790/ENSMUSG00000048058, intron 4 of 5)	chr2	101998935	101999435	NA
Intron (ENSMUST00000058790/ENSMUSG00000048058, intron 4 of 5)	chr2	102003385	102003868	NA
Intron (ENSMUST00000058790/ENSMUSG00000048058, intron 4 of 5)	chr2	102002843	102003131	NA
Promoter (<=1kb)	chr2	102138108	102138608	Ldlrad3
Intron (ENSMUST00000058790/ENSMUSG00000048058, intron 1 of 5)	chr2	102147501	102147887	Ldlrad3
Intron (ENSMUST00000058790/ENSMUSG00000048058, intron 1 of 5)	chr2	102156391	102156891	NA
Intron (ENSMUST00000058790/ENSMUSG00000048058, intron 1 of 5)	chr2	102166481	102166981	NA
Exon (ENSMUST00000136221/ENSMUSG00000005089, exon 2 of 3)	chr2	102685822	102686322	Slc1a2
Intron (ENSMUST00000089726/ENSMUSG00000068373, intron 1 of 20)	chr2	104305422	104305922	Gm13882
Intron (ENSMUST00000028588/ENSMUSG00000027167, intron 5 of 7)	chr2	105799849	105800293	Elp4
Intron (ENSMUST00000028588/ENSMUSG00000027167, intron 5 of 7)	chr2	105800748	105801207	Elp4
Exon (ENSMUST00000122388/ENSMUSG00000074981, exon 6 of 34)	chr2	106080701	106081201	NA
Promoter (<=1kb)	chr2	109677151	109677651	Bdnf
Promoter (<=1kb)	chr2	109677897	109678153	Bdnf
Promoter (<=1kb)	chr2	110949979	110950479	Ano3
Exon (ENSMUST00000080673/ENSMUSG00000057378, exon 4 of 103)	chr2	112966867	112967367	Ryr3
Promoter (<=1kb)	chr2	113363658	113364158	Fmn1
Intron (ENSMUST00000187687/ENSMUSG00000101448, intron 1 of 3)	chr2	115191952	115192351	NA
Distal Intergenic	chr2	117093153	117093601	Spred1
Intron (ENSMUST00000028721/ENSMUSG00000053675, intron 6 of 12)	chr2	121069418	121069918	Tgm5
Intron (ENSMUST00000110592/ENSMUSG00000027238, intron 1 of 13)	chr2	121610016	121610516	Frmd5
Intron (ENSMUST00000110592/ENSMUSG00000027238, intron 1 of 13)	chr2	121690689	121691189	Gm14021
Promoter (1-2kb)	chr2	123275305	123275805	NA
Distal Intergenic	chr2	123364076	123364576	NA
Distal Intergenic	chr2	124772188	124772648	NA
Distal Intergenic	chr2	124929427	124929455	Slc24a5
Distal Intergenic	chr2	124928556	124928896	Slc24a5
Intron (ENSMUST00000042246/ENSMUSG00000035109, intron 1 of 11)	chr2	125704786	125705286	Shc4
Promoter (1-2kb)	chr2	127484237	127484737	Kcnip3
Exon (ENSMUST00000145798/ENSMUSG00000079051, exon 3 of 3)	chr2	129039025	129039525	Vinac1
Promoter (1-2kb)	chr2	129046165	129046665	Vinac1
Promoter (<=1kb)	chr2	129297647	129298106	Gm14023
Distal Intergenic	chr2	129556038	129556538	NA
Intron (ENSMUST00000110286/ENSMUSG00000053552, intron 1 of 16)	chr2	130299094	130299594	Ebf4
Intron (ENSMUST00000143453/ENSMUSG00000086822, intron 1 of 2)	chr2	131840560	131841060	NA
Intron (ENSMUST00000124095/ENSMUSG00000027345, intron 1 of 3)	chr2	132444679	132445179	4921508D12Rik
Intron (ENSMUST00000028735/ENSMUSG00000027276, intron 5 of 25)	chr2	137096613	137096918	Jag1
Exon (ENSMUST00000028735/ENSMUSG00000027276, exon 4 of 26)	chr2	137101538	137101698	Jag1
Intron (ENSMUST00000028735/ENSMUSG00000027276, intron 4 of 25)	chr2	137101032	137101532	Jag1
Intron (ENSMUST00000078027/ENSMUSG00000068205, intron 5 of 17)	chr2	141425692	141426192	Macrod2
Promoter (<=1kb)	chr2	143545188	143545688	Pcsk2os1
Intron (ENSMUST00000028905/ENSMUSG00000027419, intron 5 of 11)	chr2	143702907	143703301	Pcsk2os2
Promoter (<=1kb)	chr2	145674327	145674683	NA
Promoter (<=1kb)	chr2	145675750	145676250	NA
Intron (ENSMUST00000125223/ENSMUSG00000037143, intron 1 of 6)	chr2	146061516	146061886	Cfap61
Promoter (1-2kb)	chr2	152141987	152142487	Tcf15
Distal Intergenic	chr2	154783979	154784479	Raly
Promoter (<=1kb)	chr2	156492950	156493397	Epb41l1
Promoter (<=1kb)	chr2	158375413	158375913	Snhg11
Distal Intergenic	chr2	159428167	159428609	NA
Distal Intergenic	chr2	160158510	160159010	9130015L21Rik
Distal Intergenic	chr2	160357510	160358010	Mafb
Distal Intergenic	chr2	160477573	160478073	NA
Intron (ENSMUST00000109441/ENSMUSG00000053141, intron 14 of 30)	chr2	161668189	161668689	Ptprt
Distal Intergenic	chr2	163099274	163099774	NA
Intron (ENSMUST00000144092/ENSMUSG00000086152, intron 2 of 2)	chr2	163142918	163143418	NA
Distal Intergenic	chr2	163151040	163151540	NA
Distal Intergenic	chr2	163151556	163151750	NA
Intron (ENSMUST00000099110/ENSMUSG00000074607, intron 3 of 8)	chr2	163297190	163297690	Tox2
Promoter (<=1kb)	chr2	164955227	164955727	Mmp9
Intron (ENSMUST00000099092/ENSMUSG00000017740, intron 17 of 25)	chr2	164991686	164991966	Slc12a5
Promoter (1-2kb)	chr2	165271273	165271773	Gm25569
Intron (ENSMUST00000088086/ENSMUSG00000006800, intron 2 of 20)	chr2	166129044	166129544	Sulf2
Distal Intergenic	chr2	166412197	166412643	NA
Distal Intergenic	chr2	166558457	166558877	Prex1
Distal Intergenic	chr2	166557915	166558335	Prex1
Intron (ENSMUST00000059826/ENSMUSG00000050556, intron 1 of 1)	chr2	167184485	167184985	NA
Intron (ENSMUST00000088041/ENSMUSG00000017969, intron 9 of 9)	chr2	167193425	167193925	Kcnb1
Distal Intergenic	chr2	168107261	168107761	Pard6b
Distal Intergenic	chr2	168106710	168107047	Pard6b
Distal Intergenic	chr2	168394838	168395338	Gm14234
Distal Intergenic	chr2	168398991	168399491	Gm14234
Promoter (<=1kb)	chr2	168767000	168767382	Sall4
Distal Intergenic	chr2	169548762	169549251	NA
Intron (ENSMUST00000109159/ENSMUSG00000047907, intron 2 of 2)	chr2	169897057	169897557	NA
Intron (ENSMUST00000123300/ENSMUSG00000047907, intron 1 of 1)	chr2	170016729	170017229	NA
Promoter (<=1kb)	chr2	170731560	170732060	Dok5
Promoter (1-2kb)	chr2	170733599	170734099	Dok5
Intron (ENSMUST00000029075/ENSMUSG00000027560, intron 1 of 7)	chr2	170780310	170780810	Dok5
Intron (ENSMUST00000103065/ENSMUSG00000027525, intron 8 of 12)	chr2	178303780	178304280	Phactr3
Intron (ENSMUST00000042092/ENSMUSG00000039155, intron 14 of 14)	chr2	178483382	178483882	Cdh26
Distal Intergenic	chr2	178888524	178889024	Gm14314
Distal Intergenic	chr2	178889257	178889696	Gm14314
Distal Intergenic	chr2	178917146	178917451	Gm14314
Intron (ENSMUST00000000314/ENSMUSG00000000305, intron 2 of 15)	chr2	179484082	179484410	Cdh4
Distal Intergenic	chr2	180758881	180759355	NA
Promoter (<=1kb)	chr2	181496578	181496784	Tpd52l2
Intron (ENSMUST00000026284/ENSMUSG00000025255, intron 3 of 10)	chr3	5251594	5252094	Zfhx4
Promoter (<=1kb)	chr3	8509207	8509706	Stmn2
Promoter (1-2kb)	chr3	8511058	8511539	Stmn2
Intron (ENSMUST00000063496/ENSMUSG00000027506, intron 1 of 6)	chr3	8981643	8982143	Tpd52
Intron (ENSMUST00000194792/ENSMUSG00000103116, intron 2 of 2)	chr3	9065795	9066241	4930539M17Rik
Intron (ENSMUST00000041124/ENSMUSG00000040209, intron 2 of 8)	chr3	9500018	9500436	NA
Intron (ENSMUST00000041124/ENSMUSG00000040209, intron 2 of 8)	chr3	9500699	9501112	NA
Distal Intergenic	chr3	13537748	13538248	NA
Promoter (2-3kb)	chr3	14381559	14382059	NA
Distal Intergenic	chr3	16688926	16689426	NA
Distal Intergenic	chr3	18929015	18929169	Gm30341
Distal Intergenic	chr3	18928472	18928927	Gm30341
Intron (ENSMUST00000075054/ENSMUSG00000063887, intron 1 of 5)	chr3	25992549	25993034	Nlgn1
Promoter (<=1kb)	chr3	26330835	26331324	NA
Exon (ENSMUST00000149017/ENSMUSG00000027695, exon 3 of 3)	chr3	28046488	28046988	Pld1
Promoter (2-3kb)	chr3	31255482	31255699	Slc7a14
Promoter (<=1kb)	chr3	31310089	31310448	Slc7a14
Promoter (<=1kb)	chr3	31309326	31309826	Slc7a14
Promoter (<=1kb)	chr3	34322513	34323006	Gm38505
Promoter (<=1kb)	chr3	34323273	34323773	Gm38505
Distal Intergenic	chr3	36295206	36295706	Qrfpr
Distal Intergenic	chr3	39313599	39314099	NA
Distal Intergenic	chr3	42464296	42464796	NA
Distal Intergenic	chr3	50504512	50504894	Slc7a11
Promoter (<=1kb)	chr3	50887907	50888369	NA
Distal Intergenic	chr3	50939880	50940286	NA
Distal Intergenic	chr3	53324264	53324764	NA
Promoter (<=1kb)	chr3	54155239	54155739	Trpc4
Distal Intergenic	chr3	55084383	55084883	Spg20
Promoter (<=1kb)	chr3	55242871	55243096	Dclk1
Intron (ENSMUST00000054237/ENSMUSG00000027797, intron 3 of 16)	chr3	55347466	55347966	Gm25132
Intron (ENSMUST00000029374/ENSMUSG00000027799, intron 47 of 57)	chr3	55686996	55687496	Mab21l1
Intron (ENSMUST00000029374/ENSMUSG00000027799, intron 41 of 57)	chr3	55730083	55730583	Mab21l1
Distal Intergenic	chr3	56236163	56236624	Nbea
Promoter (2-3kb)	chr3	58887952	58888452	Clrn1
Promoter (<=1kb)	chr3	60081577	60082077	Sucnr1
Promoter (<=1kb)	chr3	60527475	60527975	Mbnl1
Promoter (<=1kb)	chr3	60528115	60528416	Mbnl1
Distal Intergenic	chr3	65898829	65899329	NA
3' UTR	chr3	67351494	67351994	Mlf1
Promoter (1-2kb)	chr3	68405797	68406297	NA
Promoter (<=1kb)	chr3	68406424	68406795	NA
Promoter (<=1kb)	chr3	68495162	68495662	Schip1
Distal Intergenic	chr3	68664324	68664824	Il12a
Distal Intergenic	chr3	68665145	68665184	Il12a
Intron (ENSMUST00000029347/ENSMUSG00000027778, intron 11 of 18)	chr3	68928476	68928901	Ift80
Intron (ENSMUST00000029347/ENSMUSG00000027778, intron 11 of 18)	chr3	68927893	68928393	Ift80
Intron (ENSMUST00000051239/ENSMUSG00000043461, intron 1 of 2)	chr3	69855061	69855561	Sptssb
Distal Intergenic	chr3	80484091	80484591	NA
Distal Intergenic	chr3	80484643	80484678	NA
Promoter (1-2kb)	chr3	80800956	80801456	Gria2
Intron (ENSMUST00000029652/ENSMUSG00000028019, intron 1 of 5)	chr3	81102939	81103307	NA
Distal Intergenic	chr3	82308501	82309001	Map9
Intron (ENSMUST00000054990/ENSMUSG00000027993, intron 1 of 11)	chr3	84264330	84264830	Trim2
Intron (ENSMUST00000154148/ENSMUSG00000102805, intron 3 of 9)	chr3	85106012	85106490	NA
Intron (ENSMUST00000154148/ENSMUSG00000102805, intron 3 of 9)	chr3	85189835	85190335	NA
Intron (ENSMUST00000154148/ENSMUSG00000102805, intron 3 of 9)	chr3	85535942	85536380	NA
Intron (ENSMUST00000119077/ENSMUSG00000051000, intron 2 of 11)	chr3	85780236	85780736	Fhip1a
Exon (ENSMUST00000107664/ENSMUSG00000028082, exon 2 of 15)	chr3	86093199	86093699	Gm25188
Distal Intergenic	chr3	89327130	89327630	Efna3
Distal Intergenic	chr3	89492935	89493435	Kcnn3
Promoter (<=1kb)	chr3	89518822	89519300	Kcnn3
Intron (ENSMUST00000029562/ENSMUSG00000027950, intron 5 of 5)	chr3	89759628	89760128	Chrnb2
Intron (ENSMUST00000029562/ENSMUSG00000027950, intron 5 of 5)	chr3	89760261	89760394	Chrnb2
Promoter (<=1kb)	chr3	95160021	95160109	Sema6c
Promoter (<=1kb)	chr3	96161127	96161627	Mtmr11
Promoter (<=1kb)	chr3	98383357	98383427	Zfp697
Intron (ENSMUST00000054791/ENSMUSG00000051076, intron 1 of 5)	chr3	100861494	100861965	Vtcn1
Intron (ENSMUST00000043983/ENSMUSG00000042035, intron 7 of 10)	chr3	101443997	101444497	Igsf3
Intron (ENSMUST00000043983/ENSMUSG00000042035, intron 7 of 10)	chr3	101443445	101443727	Igsf3
Distal Intergenic	chr3	101522520	101523020	Atp1a1
Distal Intergenic	chr3	101656456	101656956	Atp1a1
Distal Intergenic	chr3	101795372	101795872	Mab21l3
Distal Intergenic	chr3	101794766	101795266	Mab21l3
Promoter (<=1kb)	chr3	102735857	102736357	Tspan2os
Promoter (<=1kb)	chr3	104092675	104093171	NA
Intron (ENSMUST00000046316/ENSMUSG00000032913, intron 1 of 17)	chr3	104500817	104501317	Lrig2
Intron (ENSMUST00000079169/ENSMUSG00000040896, intron 1 of 6)	chr3	105560939	105561439	Kcnd3
Distal Intergenic	chr3	107153735	107154235	Kcna10
Distal Intergenic	chr3	107176502	107176960	Kcna10
Promoter (2-3kb)	chr3	108169288	108169788	NA
Promoter (<=1kb)	chr3	108210932	108211211	Atxn7l2
Promoter (2-3kb)	chr3	108724961	108725461	Gpsm2
Promoter (<=1kb)	chr3	108738947	108739447	Aknad1
Intron (ENSMUST00000046864/ENSMUSG00000033721, intron 1 of 26)	chr3	109421069	109421569	Vav3
Intron (ENSMUST00000046864/ENSMUSG00000033721, intron 1 of 26)	chr3	109420392	109420892	Vav3
Distal Intergenic	chr3	115774327	115774827	NA
Promoter (<=1kb)	chr3	116253234	116253733	Gpr88
Intron (ENSMUST00000090464/ENSMUSG00000033502, intron 6 of 15)	chr3	116350479	116350809	Cdc14a
Intron (ENSMUST00000090464/ENSMUSG00000033502, intron 4 of 15)	chr3	116368992	116369368	Cdc14a
Intron (ENSMUST00000040097/ENSMUSG00000033377, intron 3 of 7)	chr3	116936845	116937246	4930455H04Rik
Intron (ENSMUST00000039564/ENSMUSG00000033342, intron 1 of 5)	chr3	117611406	117611906	Plppr5
Intron (ENSMUST00000029770/ENSMUSG00000028127, intron 13 of 22)	chr3	121774283	121774627	Abcd3
Promoter (1-2kb)	chr3	126996671	126997095	Ank2
Promoter (<=1kb)	chr3	126997300	126997687	Ank2
Promoter (<=1kb)	chr3	127498928	127499428	Ank2
Distal Intergenic	chr3	127901659	127902159	Fam241a
Distal Intergenic	chr3	128856482	128856901	NA
Distal Intergenic	chr3	130087675	130088175	Gm9396
Intron (ENSMUST00000080335/ENSMUSG00000058897, intron 2 of 37)	chr3	130349401	130349901	NA
Intron (ENSMUST00000080335/ENSMUSG00000058897, intron 32 of 37)	chr3	130580837	130581337	Etnppl
Distal Intergenic	chr3	131054153	131054653	Lef1
Distal Intergenic	chr3	131053784	131054139	Lef1
Distal Intergenic	chr3	131054866	131055366	Lef1
Distal Intergenic	chr3	131511347	131511847	Papss1
Distal Intergenic	chr3	136405486	136405986	1700030L20Rik
Distal Intergenic	chr3	138708398	138708891	Tspan5
Distal Intergenic	chr3	139890134	139890634	Mir7j
Intron (ENSMUST00000075282/ENSMUSG00000059921, intron 1 of 16)	chr3	141638178	141638678	NA
Intron (ENSMUST00000029848/ENSMUSG00000028197, intron 59 of 59)	chr3	145548306	145548676	Col24a1
Distal Intergenic	chr3	146199093	146199593	Mcoln2
Promoter (1-2kb)	chr3	146853583	146854083	Ttll7
Promoter (1-2kb)	chr3	146854256	146854442	Ttll7
Intron (ENSMUST00000106128/ENSMUSG00000028184, intron 15 of 22)	chr3	148831929	148832429	Adgrl2
Distal Intergenic	chr3	150050417	150050917	Rpsa-ps10
Distal Intergenic	chr3	150151429	150151929	NA
Distal Intergenic	chr3	150296312	150296812	NA
Intron (ENSMUST00000026507/ENSMUSG00000025437, intron 1 of 23)	chr3	152353395	152353895	Usp33
Intron (ENSMUST00000045262/ENSMUSG00000039058, intron 10 of 13)	chr3	152482162	152482640	Zzz3
Intron (ENSMUST00000045262/ENSMUSG00000039058, intron 8 of 13)	chr3	152514999	152515462	Zzz3
Intron (ENSMUST00000044278/ENSMUSG00000039037, intron 2 of 4)	chr3	152872501	152873001	NA
Intron (ENSMUST00000044278/ENSMUSG00000039037, intron 2 of 4)	chr3	152872029	152872448	NA
Distal Intergenic	chr3	153168578	153169078	NA
Intron (ENSMUST00000064460/ENSMUSG00000052544, intron 1 of 4)	chr3	153589601	153590101	NA
Intron (ENSMUST00000064076/ENSMUSG00000040086, intron 11 of 24)	chr3	154951465	154951965	NA
Intron (ENSMUST00000039987/ENSMUSG00000041272, intron 3 of 8)	chr4	6767150	6767650	Tox
Intron (ENSMUST00000039987/ENSMUSG00000041272, intron 3 of 8)	chr4	6766448	6766931	Tox
Distal Intergenic	chr4	8428556	8429056	NA
Distal Intergenic	chr4	8911554	8912054	Rps18-ps2
Promoter (1-2kb)	chr4	9596926	9597426	Asph
Distal Intergenic	chr4	11914598	11915098	NA
Distal Intergenic	chr4	13460592	13461092	NA
Distal Intergenic	chr4	13469292	13469792	Gm11826
Promoter (<=1kb)	chr4	13743189	13743651	Runx1t1
Intron (ENSMUST00000102998/ENSMUSG00000055761, intron 1 of 4)	chr4	20767937	20768372	Nkain3
Promoter (<=1kb)	chr4	20778327	20778707	Nkain3
Distal Intergenic	chr4	22892580	22893080	1700025O08Rik
Intron (ENSMUST00000131639/ENSMUSG00000087098, intron 1 of 4)	chr4	23341163	23341663	NA
Distal Intergenic	chr4	24218988	24219488	Gm11892
Distal Intergenic	chr4	28143076	28143522	NA
Distal Intergenic	chr4	30415882	30416209	NA
Distal Intergenic	chr4	31642148	31642648	Gm11922
Exon (ENSMUST00000029947/ENSMUSG00000028280, exon 2 of 10)	chr4	33146493	33146993	Gabrr1
Intron (ENSMUST00000029947/ENSMUSG00000028280, intron 2 of 9)	chr4	33147151	33147651	Gabrr1
Distal Intergenic	chr4	38018053	38018553	NA
Intron (ENSMUST00000108049/ENSMUSG00000028439, intron 1 of 5)	chr4	41556426	41556926	Fam219a
Promoter (<=1kb)	chr4	41568136	41568636	Fam219a
Intron (ENSMUST00000102963/ENSMUSG00000061322, intron 1 of 19)	chr4	41583407	41583790	Dnai1
Intron (ENSMUST00000108041/ENSMUSG00000073889, intron 2 of 13)	chr4	41707063	41707563	Rpp25l
Promoter (1-2kb)	chr4	45201565	45201973	Frmpd1
Intron (ENSMUST00000061986/ENSMUSG00000044813, intron 5 of 5)	chr4	45427109	45427609	Slc25a51
Promoter (2-3kb)	chr4	45824240	45824740	Igfbpl1
Distal Intergenic	chr4	45830965	45831465	Igfbpl1
Distal Intergenic	chr4	45831893	45832156	Igfbpl1
Distal Intergenic	chr4	45830809	45830874	Igfbpl1
Intron (ENSMUST00000107749/ENSMUSG00000039809, intron 2 of 18)	chr4	46867993	46868313	Gabbr2
Intron (ENSMUST00000107749/ENSMUSG00000039809, intron 2 of 18)	chr4	46868399	46868899	Gabbr2
Intron (ENSMUST00000107749/ENSMUSG00000039809, intron 2 of 18)	chr4	46869835	46870335	Gabbr2
Intron (ENSMUST00000107749/ENSMUSG00000039809, intron 1 of 18)	chr4	46882964	46883464	Gabbr2
Distal Intergenic	chr4	48691982	48692482	NA
Distal Intergenic	chr4	48770805	48771305	NA
Intron (ENSMUST00000076670/ENSMUSG00000063446, intron 2 of 7)	chr4	49272664	49273128	Gm22685
Intron (ENSMUST00000076670/ENSMUSG00000063446, intron 3 of 7)	chr4	49285277	49285777	Gm22685
Intron (ENSMUST00000076670/ENSMUSG00000063446, intron 3 of 7)	chr4	49285784	49286122	Gm22685
Intron (ENSMUST00000076670/ENSMUSG00000063446, intron 3 of 7)	chr4	49285094	49285138	Gm22685
Distal Intergenic	chr4	52197762	52198242	Gm12466
Distal Intergenic	chr4	52210871	52211371	Gm12466
Distal Intergenic	chr4	52647764	52648264	Toporsl
Promoter (2-3kb)	chr4	57640894	57641394	Pakap
Promoter (2-3kb)	chr4	57640071	57640571	Pakap
Exon (ENSMUST00000030036/ENSMUSG00000028351, exon 2 of 8)	chr4	68904354	68904854	Brinp1
Promoter (<=1kb)	chr4	68954157	68954657	Brinp1
Promoter (<=1kb)	chr4	68954716	68955199	Brinp1
Distal Intergenic	chr4	70102577	70103013	Gm11225
Distal Intergenic	chr4	70103062	70103562	Gm11225
Promoter (1-2kb)	chr4	70404693	70405193	Cdk5rap2
Distal Intergenic	chr4	70705300	70705635	Megf9
Distal Intergenic	chr4	70705772	70706157	Megf9
Distal Intergenic	chr4	71840284	71840784	NA
Distal Intergenic	chr4	72667203	72667702	NA
Distal Intergenic	chr4	72766358	72766858	Aldoart1
Promoter (<=1kb)	chr4	74013339	74013839	Frmd3
Promoter (<=1kb)	chr4	74013069	74013186	Frmd3
Intron (ENSMUST00000050757/ENSMUSG00000028399, intron 2 of 29)	chr4	76314167	76314667	Ptprd
Intron (ENSMUST00000050757/ENSMUSG00000028399, intron 2 of 29)	chr4	76313737	76313977	Ptprd
Distal Intergenic	chr4	80545325	80545654	NA
Distal Intergenic	chr4	80864465	80864908	Tyrp1
Distal Intergenic	chr4	80864910	80865044	Tyrp1
Intron (ENSMUST00000102830/ENSMUSG00000028402, intron 23 of 46)	chr4	81327660	81328129	Mpdz
Exon (ENSMUST00000102830/ENSMUSG00000028402, exon 3 of 47)	chr4	81418465	81418965	Mpdz
Distal Intergenic	chr4	81567932	81568402	NA
Intron (ENSMUST00000139835/ENSMUSG00000087413, intron 1 of 1)	chr4	82519821	82520321	Gm11266
Distal Intergenic	chr4	83947923	83948423	NA
Distal Intergenic	chr4	83947316	83947687	NA
Distal Intergenic	chr4	84078517	84078976	Gm12416
Promoter (<=1kb)	chr4	85205169	85205669	Sh3gl2
Promoter (<=1kb)	chr4	85205731	85206231	Sh3gl2
Intron (ENSMUST00000030212/ENSMUSG00000028488, intron 1 of 8)	chr4	85272860	85273360	NA
Intron (ENSMUST00000030212/ENSMUSG00000028488, intron 1 of 8)	chr4	85272605	85272755	NA
Promoter (<=1kb)	chr4	86575144	86575370	Rraga
Distal Intergenic	chr4	87704449	87704949	Mllt3
Distal Intergenic	chr4	88938313	88938813	Mir31
Distal Intergenic	chr4	91180304	91180804	NA
Promoter (<=1kb)	chr4	91376297	91376797	Elavl2
Distal Intergenic	chr4	95507284	95507784	Gm25004
Promoter (<=1kb)	chr4	95586518	95586975	Fggy
Promoter (<=1kb)	chr4	95585884	95586384	Fggy
Distal Intergenic	chr4	97408639	97409139	NA
Intron (ENSMUST00000052018/ENSMUSG00000028565, intron 2 of 9)	chr4	97865481	97865981	Nfia
Intron (ENSMUST00000052018/ENSMUSG00000028565, intron 9 of 9)	chr4	98094415	98094915	Gm12691
Exon (ENSMUST00000102790/ENSMUSG00000035407, exon 3 of 10)	chr4	98779496	98779996	Kank4
Distal Intergenic	chr4	99445530	99446030	Gm12684
Intron (ENSMUST00000123107/ENSMUSG00000087361, intron 3 of 3)	chr4	101378559	101379059	0610043K17Rik
Promoter (<=1kb)	chr4	102254717	102255217	Pde4b
3' UTR	chr4	103004786	103005286	BB031773
Intron (ENSMUST00000106827/ENSMUSG00000028519, intron 1 of 9)	chr4	103718975	103719475	Dab1
Intron (ENSMUST00000106830/ENSMUSG00000028519, intron 9 of 14)	chr4	104694171	104694671	C8b
Distal Intergenic	chr4	104904969	104905469	Fyb2
Intron (ENSMUST00000064139/ENSMUSG00000028517, intron 1 of 5)	chr4	105170241	105170741	Plpp3
Distal Intergenic	chr4	105531648	105532148	NA
Distal Intergenic	chr4	105532178	105532404	NA
Promoter (<=1kb)	chr4	107096977	107097477	Cdcp2
Promoter (<=1kb)	chr4	107680746	107681246	Dmrtb1
Promoter (<=1kb)	chr4	107801406	107801834	Lrp8os3
Distal Intergenic	chr4	110092933	110093433	Dmrta2
Distal Intergenic	chr4	110095701	110096201	Dmrta2
Distal Intergenic	chr4	110127834	110128334	Elavl4
Distal Intergenic	chr4	110129461	110129961	Elavl4
Distal Intergenic	chr4	110128885	110129385	Elavl4
Promoter (<=1kb)	chr4	110287609	110287939	Elavl4
Intron (ENSMUST00000080744/ENSMUSG00000061298, intron 3 of 12)	chr4	110656862	110657362	Gm12807
Intron (ENSMUST00000080744/ENSMUSG00000061298, intron 6 of 12)	chr4	111475560	111476060	Bend5
Distal Intergenic	chr4	111670951	111671451	Spata6
Promoter (<=1kb)	chr4	115883979	115884479	Kncn
Promoter (<=1kb)	chr4	117284931	117285431	Rnf220
Promoter (<=1kb)	chr4	117284486	117284749	Rnf220
Promoter (<=1kb)	chr4	117285605	117286105	Rnf220
Intron (ENSMUST00000037127/ENSMUSG00000033423, intron 6 of 8)	chr4	117605679	117606179	Eri3
Intron (ENSMUST00000037127/ENSMUSG00000033423, intron 6 of 8)	chr4	117605339	117605614	Eri3
Intron (ENSMUST00000037127/ENSMUSG00000033423, intron 7 of 8)	chr4	117645235	117645494	Eri3
Intron (ENSMUST00000037127/ENSMUSG00000033423, intron 7 of 8)	chr4	117645860	117646360	Eri3
Intron (ENSMUST00000037127/ENSMUSG00000033423, intron 8 of 8)	chr4	117658661	117659161	Eri3
Intron (ENSMUST00000037127/ENSMUSG00000033423, intron 8 of 8)	chr4	117660905	117661405	Dmap1
Intron (ENSMUST00000049074/ENSMUSG00000033295, intron 6 of 32)	chr4	118249294	118249794	Ptprf
Intron (ENSMUST00000049074/ENSMUSG00000033295, intron 6 of 32)	chr4	118249981	118250315	Ptprf
Intron (ENSMUST00000049994/ENSMUSG00000048899, intron 1 of 4)	chr4	119488954	119489454	Rimkla
Promoter (2-3kb)	chr4	119489653	119490153	Rimkla
Intron (ENSMUST00000106307/ENSMUSG00000028634, intron 1 of 8)	chr4	119987535	119988035	Hivep3
Intron (ENSMUST00000106307/ENSMUSG00000028634, intron 2 of 8)	chr4	120035774	120036274	Hivep3
Intron (ENSMUST00000071093/ENSMUSG00000032890, intron 1 of 7)	chr4	120866144	120866644	Rims3
Promoter (2-3kb)	chr4	120875265	120875765	Rims3
Distal Intergenic	chr4	124506233	124506733	NA
Distal Intergenic	chr4	124505705	124506059	NA
Intron (ENSMUST00000184062/ENSMUSG00000098760, intron 1 of 1)	chr4	124615539	124616039	NA
Intron (ENSMUST00000184062/ENSMUSG00000098760, intron 1 of 1)	chr4	124639663	124640111	Pou3f1
Distal Intergenic	chr4	125411022	125411522	Grik3
Intron (ENSMUST00000030676/ENSMUSG00000001985, intron 9 of 15)	chr4	125663196	125663696	NA
Intron (ENSMUST00000030676/ENSMUSG00000001985, intron 13 of 15)	chr4	125696115	125696615	NA
Distal Intergenic	chr4	127675779	127676277	NA
Intron (ENSMUST00000184063/ENSMUSG00000028804, intron 25 of 67)	chr4	128444685	128445069	Csmd2
Intron (ENSMUST00000184063/ENSMUSG00000028804, intron 25 of 67)	chr4	128445328	128445785	Csmd2
Distal Intergenic	chr4	128825018	128825518	Zfp362
Distal Intergenic	chr4	129049040	129049287	1700086P04Rik
Promoter (<=1kb)	chr4	129260633	129261109	C77080
Distal Intergenic	chr4	129702402	129702902	Tmem39b
Intron (ENSMUST00000129342/ENSMUSG00000028790, intron 11 of 11)	chr4	129709425	129709925	Khdrbs1
Promoter (2-3kb)	chr4	130560686	130561186	Nkain1
Distal Intergenic	chr4	131036957	131037365	A930031H19Rik
Intron (ENSMUST00000038628/ENSMUSG00000037306, intron 9 of 12)	chr4	134572848	134573348	Mir6403
Intron (ENSMUST00000038628/ENSMUSG00000037306, intron 9 of 12)	chr4	134572106	134572538	Mir6403
Exon (ENSMUST00000038628/ENSMUSG00000037306, exon 9 of 13)	chr4	134575490	134575990	Mir6403
Promoter (2-3kb)	chr4	134813819	134814319	Maco1
Distal Intergenic	chr4	134994956	134995429	Syf2
Distal Intergenic	chr4	135025621	135026121	NA
Promoter (<=1kb)	chr4	136886473	136886973	C1qb
Promoter (<=1kb)	chr4	136887005	136887215	C1qb
Promoter (<=1kb)	chr4	137706440	137706940	Rap1gapos
Promoter (<=1kb)	chr4	138343572	138344072	Cda
Intron (ENSMUST00000030535/ENSMUSG00000028755, intron 2 of 3)	chr4	138347474	138347974	Cda
Distal Intergenic	chr4	138380096	138380596	Cda
Promoter (2-3kb)	chr4	138422430	138422930	NA
Distal Intergenic	chr4	139998950	139999309	Klhdc7a
Intron (ENSMUST00000039331/ENSMUSG00000040972, intron 2 of 9)	chr4	140109226	140109726	NA
Intron (ENSMUST00000039331/ENSMUSG00000040972, intron 1 of 9)	chr4	140203757	140204257	Igsf21
Intron (ENSMUST00000039331/ENSMUSG00000040972, intron 1 of 9)	chr4	140204370	140204783	Igsf21
Distal Intergenic	chr4	140309296	140309793	NA
Promoter (<=1kb)	chr4	140944961	140945461	Padi2
Distal Intergenic	chr4	141555733	141556233	NA
Distal Intergenic	chr4	141556490	141556537	NA
Intron (ENSMUST00000030751/ENSMUSG00000028917, intron 2 of 19)	chr4	141651953	141652453	Plekhm2
Distal Intergenic	chr4	142442815	142443125	NA
Distal Intergenic	chr4	148327297	148327764	NA
Distal Intergenic	chr4	148391773	148392273	NA
Distal Intergenic	chr4	148766358	148766858	Casz1
Intron (ENSMUST00000094464/ENSMUSG00000028977, intron 2 of 15)	chr4	148857870	148858370	Casz1
Promoter (2-3kb)	chr4	148935279	148935767	Casz1
Distal Intergenic	chr4	149510998	149511498	Gm24381
Promoter (<=1kb)	chr4	149675487	149675735	Pik3cd
Intron (ENSMUST00000054459/ENSMUSG00000044700, intron 6 of 9)	chr4	149724150	149724650	Tmem201
3' UTR	chr4	149725188	149725688	Tmem201
Intron (ENSMUST00000049790/ENSMUSG00000014592, intron 6 of 23)	chr4	151179531	151180031	Camta1
Intron (ENSMUST00000049790/ENSMUSG00000014592, intron 6 of 23)	chr4	151194259	151194759	Camta1
Intron (ENSMUST00000049790/ENSMUSG00000014592, intron 5 of 23)	chr4	151311924	151312090	NA
Intron (ENSMUST00000049790/ENSMUSG00000014592, intron 4 of 23)	chr4	151568842	151569342	NA
Distal Intergenic	chr4	151886703	151887203	Camta1
Promoter (<=1kb)	chr4	152339117	152339336	Chd5
Promoter (<=1kb)	chr4	152418606	152419106	Kcnab2
Promoter (<=1kb)	chr4	152430556	152431056	Kcnab2
Distal Intergenic	chr4	152953352	152953649	NA
Distal Intergenic	chr4	152954051	152954495	NA
Distal Intergenic	chr4	152963095	152963595	NA
Distal Intergenic	chr4	153003737	153004237	NA
Distal Intergenic	chr4	153796056	153796556	Gm25880
Distal Intergenic	chr4	154813007	154813507	NA
Promoter (<=1kb)	chr4	154856046	154856546	Ttc34
Intron (ENSMUST00000179919/ENSMUSG00000096351, intron 4 of 10)	chr4	156251011	156251511	Samd11
Promoter (2-3kb)	chr4	156252592	156253092	Samd11
Distal Intergenic	chr5	4168465	4168671	Mterf1b
Distal Intergenic	chr5	4547501	4547818	Fzd1
Distal Intergenic	chr5	4666283	4666783	Fzd1
Distal Intergenic	chr5	5432000	5432405	Cdk14
Distal Intergenic	chr5	5431661	5431915	Cdk14
Distal Intergenic	chr5	13622484	13622984	NA
Promoter (<=1kb)	chr5	14026102	14026270	Sema3e
Intron (ENSMUST00000039370/ENSMUSG00000040118, intron 3 of 38)	chr5	16062787	16063248	Cacna2d1
Distal Intergenic	chr5	17500077	17500467	Speer4f1
Distal Intergenic	chr5	20748060	20748560	Phtf2
Intron (ENSMUST00000062372/ENSMUSG00000042453, intron 11 of 63)	chr5	22071843	22072343	Reln
Distal Intergenic	chr5	23140443	23140943	NA
Distal Intergenic	chr5	23238259	23238759	NA
Exon (ENSMUST00000181925/ENSMUSG00000097275, exon 2 of 3)	chr5	24700569	24701069	NA
Exon (ENSMUST00000068825/ENSMUSG00000028954, exon 9 of 15)	chr5	24701089	24701368	NA
Intron (ENSMUST00000071500/ENSMUSG00000061576, intron 1 of 25)	chr5	27191495	27191995	Dpp6
Intron (ENSMUST00000071500/ENSMUSG00000061576, intron 1 of 25)	chr5	27242039	27242392	Dpp6
Distal Intergenic	chr5	27873187	27873663	Htr5a
Distal Intergenic	chr5	28128914	28129387	En2
Intron (ENSMUST00000180878/ENSMUSG00000097726, intron 3 of 6)	chr5	28838435	28838913	Rnf32
Intron (ENSMUST00000058045/ENSMUSG00000044576, intron 2 of 5)	chr5	30111069	30111443	3110082J24Rik
Intron (ENSMUST00000101376/ENSMUSG00000029134, intron 9 of 57)	chr5	32278173	32278673	Plb1
Distal Intergenic	chr5	33011099	33011599	Ywhah
Promoter (<=1kb)	chr5	33996325	33996784	Nat8l
Promoter (<=1kb)	chr5	34762277	34762489	Htt
Promoter (1-2kb)	chr5	34917238	34917659	Msantd1
Intron (ENSMUST00000030984/ENSMUSG00000029101, intron 4 of 16)	chr5	35013974	35014474	Rgs12
Distal Intergenic	chr5	35434589	35435089	NA
Intron (ENSMUST00000037370/ENSMUSG00000029093, intron 3 of 26)	chr5	36088847	36089347	Psapl1
Distal Intergenic	chr5	36844471	36844971	Man2b2
Distal Intergenic	chr5	37163030	37163530	NA
Promoter (<=1kb)	chr5	37241741	37242241	Crmp1
Promoter (<=1kb)	chr5	37241212	37241712	Crmp1
Promoter (<=1kb)	chr5	37240597	37241097	Crmp1
Promoter (1-2kb)	chr5	37244097	37244597	Crmp1
Promoter (<=1kb)	chr5	37246068	37246568	Crmp1
Intron (ENSMUST00000056365/ENSMUSG00000050248, intron 14 of 19)	chr5	37395081	37395581	Evc2
Promoter (2-3kb)	chr5	37418836	37419336	Evc2
Promoter (2-3kb)	chr5	37418285	37418785	Evc2
Promoter (<=1kb)	chr5	37717031	37717425	Stk32b
Promoter (<=1kb)	chr5	37716515	37716929	Stk32b
Promoter (<=1kb)	chr5	38159354	38159854	Nsg1
Promoter (<=1kb)	chr5	38159889	38160351	Nsg1
Promoter (<=1kb)	chr5	38158834	38158979	Nsg1
Intron (ENSMUST00000169819/ENSMUSG00000039315, intron 3 of 18)	chr5	38788052	38788552	NA
Distal Intergenic	chr5	47675000	47675480	Slit2
Intron (ENSMUST00000087395/ENSMUSG00000029088, intron 1 of 8)	chr5	49135558	49136058	Kcnip4
Intron (ENSMUST00000039750/ENSMUSG00000039252, intron 5 of 6)	chr5	52550938	52551438	Lgi2
Distal Intergenic	chr5	52637852	52638352	8030423F21Rik
Distal Intergenic	chr5	52925159	52925518	Gm23532
Distal Intergenic	chr5	54195203	54195703	Stim2
Distal Intergenic	chr5	54797643	54797940	Gm24235
Promoter (1-2kb)	chr5	55301535	55302035	Gm25513
Distal Intergenic	chr5	63219468	63219968	NA
Distal Intergenic	chr5	63445082	63445582	Nwd2
Intron (ENSMUST00000087256/ENSMUSG00000029207, intron 9 of 17)	chr5	66373681	66374181	NA
Intron (ENSMUST00000087256/ENSMUSG00000029207, intron 9 of 17)	chr5	66373231	66373346	NA
Distal Intergenic	chr5	68266088	68266511	Grxcr1
Intron (ENSMUST00000031122/ENSMUSG00000029212, intron 4 of 8)	chr5	71955274	71955774	Gm15617
Intron (ENSMUST00000031122/ENSMUSG00000029212, intron 4 of 8)	chr5	71976523	71977023	Gm15617
Promoter (<=1kb)	chr5	73006616	73007104	Slc10a4
Promoter (<=1kb)	chr5	73007221	73007604	Slc10a4
Distal Intergenic	chr5	73928836	73929336	NA
Intron (ENSMUST00000125922/ENSMUSG00000036377, intron 1 of 4)	chr5	76692050	76692550	NA
Distal Intergenic	chr5	77174907	77175407	Spink2
Distal Intergenic	chr5	77570331	77570831	NA
Distal Intergenic	chr5	78015202	78015702	Gm22011
Distal Intergenic	chr5	81970203	81970703	1700031L13Rik
Distal Intergenic	chr5	85177767	85178267	Gm24626
Intron (ENSMUST00000113218/ENSMUSG00000060961, intron 1 of 24)	chr5	88903068	88903568	Slc4a4
Intron (ENSMUST00000048557/ENSMUSG00000035528, intron 3 of 3)	chr5	89581661	89582161	Npffr2
Intron (ENSMUST00000048557/ENSMUSG00000035528, intron 3 of 3)	chr5	89581128	89581628	Npffr2
Distal Intergenic	chr5	91876011	91876511	NA
Distal Intergenic	chr5	91876549	91877049	NA
Intron (ENSMUST00000031355/ENSMUSG00000029407, intron 20 of 23)	chr5	92197345	92197845	Gm25290
Intron (ENSMUST00000180634/ENSMUSG00000097516, intron 2 of 3)	chr5	97415799	97416266	NA
Promoter (2-3kb)	chr5	99627868	99628368	NA
Distal Intergenic	chr5	99876253	99876753	NA
Distal Intergenic	chr5	99884990	99885490	NA
Distal Intergenic	chr5	101439376	101439876	NA
Promoter (<=1kb)	chr5	101764579	101764847	Cds1
Distal Intergenic	chr5	102100467	102100967	Wdfy3
Intron (ENSMUST00000060531/ENSMUSG00000046079, intron 2 of 2)	chr5	105792385	105792885	Rps15a-ps5
Distal Intergenic	chr5	106055654	106056154	NA
Distal Intergenic	chr5	106055125	106055623	NA
Distal Intergenic	chr5	106094698	106095187	NA
Distal Intergenic	chr5	106093642	106094066	NA
3' UTR	chr5	106453056	106453508	Barhl2
Distal Intergenic	chr5	106748506	106749006	Zfp644
Distal Intergenic	chr5	106761442	106761832	Zfp644
Promoter (<=1kb)	chr5	106926328	106926828	Hfm1
Intron (ENSMUST00000058921/ENSMUSG00000089798, intron 2 of 5)	chr5	107541679	107542179	1700028K03Rik
Promoter (<=1kb)	chr5	107986083	107986583	Dipk1a
Promoter (<=1kb)	chr5	108549735	108550235	Cplx1
Distal Intergenic	chr5	108553499	108553999	Cplx1
Distal Intergenic	chr5	110357735	110358203	Lrcol1
Intron (ENSMUST00000040111/ENSMUSG00000033209, intron 2 of 23)	chr5	111057159	111057568	NA
Intron (ENSMUST00000040111/ENSMUSG00000033209, intron 2 of 23)	chr5	111057967	111058467	NA
Intron (ENSMUST00000040111/ENSMUSG00000033209, intron 2 of 23)	chr5	111067381	111067881	NA
Intron (ENSMUST00000040111/ENSMUSG00000033209, intron 5 of 23)	chr5	111162899	111163399	Ttc28
Intron (ENSMUST00000040111/ENSMUSG00000033209, intron 5 of 23)	chr5	111174946	111175412	Ttc28
Intron (ENSMUST00000040111/ENSMUSG00000033209, intron 6 of 23)	chr5	111180652	111181152	Ttc28
Distal Intergenic	chr5	111691957	111692457	NA
Promoter (<=1kb)	chr5	111762058	111762435	E130006D01Rik
Distal Intergenic	chr5	111941798	111942099	E130006D01Rik
Distal Intergenic	chr5	112133535	112134035	1700028D13Rik
Promoter (<=1kb)	chr5	112228638	112228970	Miat
Distal Intergenic	chr5	112239050	112239550	Miat
Distal Intergenic	chr5	112238398	112238898	Miat
Intron (ENSMUST00000075387/ENSMUSG00000058153, intron 1 of 16)	chr5	112565489	112565989	Sez6l
Promoter (<=1kb)	chr5	112577000	112577500	Sez6l
Distal Intergenic	chr5	112638810	112639249	1700034G24Rik
Distal Intergenic	chr5	112678048	112678548	Myo18b
Intron (ENSMUST00000086617/ENSMUSG00000072720, intron 39 of 43)	chr5	112749592	112750092	Myo18b
Intron (ENSMUST00000086617/ENSMUSG00000072720, intron 21 of 43)	chr5	112825008	112825508	1700095B10Rik
Intron (ENSMUST00000086617/ENSMUSG00000072720, intron 21 of 43)	chr5	112824173	112824324	1700095B10Rik
Distal Intergenic	chr5	113610163	113610663	Cmklr1
Distal Intergenic	chr5	113690098	113690598	1700069L16Rik
Distal Intergenic	chr5	115353672	115354172	Cox6a1
Distal Intergenic	chr5	116323237	116323737	B230112J18Rik
Distal Intergenic	chr5	116339520	116340020	B230112J18Rik
Distal Intergenic	chr5	116339074	116339346	B230112J18Rik
Promoter (<=1kb)	chr5	118064203	118064703	NA
Intron (ENSMUST00000049474/ENSMUSG00000032867, intron 7 of 10)	chr5	118079909	118080409	NA
Intron (ENSMUST00000049474/ENSMUSG00000032867, intron 7 of 10)	chr5	118080590	118081090	NA
Distal Intergenic	chr5	118847723	118848223	1700081H04Rik
Intron (ENSMUST00000129108/ENSMUSG00000087516, intron 1 of 2)	chr5	119642103	119642603	Gm16064
Distal Intergenic	chr5	121068684	121069184	Rph3a
Distal Intergenic	chr5	122080835	122081335	Myl2
Promoter (<=1kb)	chr5	122294473	122294973	Pptc7
Promoter (<=1kb)	chr5	123524672	123525172	Diablo
Promoter (<=1kb)	chr5	123665988	123666488	Clip1
Intron (ENSMUST00000031446/ENSMUSG00000070498, intron 4 of 8)	chr5	125710789	125711259	Tmem132b
Distal Intergenic	chr5	125951502	125951986	NA
Distal Intergenic	chr5	126697260	126697661	Gm24839
Distal Intergenic	chr5	127234696	127235196	Tmem132c
Intron (ENSMUST00000119026/ENSMUSG00000034324, intron 2 of 8)	chr5	127450587	127451058	Tmem132c
Intron (ENSMUST00000111346/ENSMUSG00000029420, intron 1 of 21)	chr5	128903094	128903594	Rimbp2
Intron (ENSMUST00000111346/ENSMUSG00000029420, intron 1 of 21)	chr5	128904006	128904506	Rimbp2
Intron (ENSMUST00000086023/ENSMUSG00000034040, intron 6 of 10)	chr5	130920442	130920942	NA
Promoter (<=1kb)	chr5	131307692	131308170	Galnt17
Intron (ENSMUST00000160071/ENSMUSG00000029673, intron 3 of 16)	chr5	131581168	131581582	NA
Intron (ENSMUST00000160071/ENSMUSG00000029673, intron 3 of 16)	chr5	131581624	131581946	NA
Intron (ENSMUST00000160071/ENSMUSG00000029673, intron 3 of 16)	chr5	131658680	131659180	Auts2
Intron (ENSMUST00000160071/ENSMUSG00000029673, intron 2 of 16)	chr5	131775306	131775806	Auts2
Intron (ENSMUST00000160071/ENSMUSG00000029673, intron 2 of 16)	chr5	131844223	131844723	Auts2
Intron (ENSMUST00000160071/ENSMUSG00000029673, intron 2 of 16)	chr5	131848128	131848628	Auts2
Intron (ENSMUST00000071591/ENSMUSG00000029673, intron 1 of 2)	chr5	132352370	132352870	Auts2
Distal Intergenic	chr5	132668531	132669031	NA
Distal Intergenic	chr5	133142652	133143152	Gm10051
Distal Intergenic	chr5	133142183	133142459	Gm10051
Distal Intergenic	chr5	133385337	133385837	Gm10051
Intron (ENSMUST00000060311/ENSMUSG00000039959, intron 1 of 30)	chr5	135498851	135499351	Hip1
Distal Intergenic	chr5	135557010	135557510	Ccl26
Distal Intergenic	chr5	135557660	135558160	Ccl26
Intron (ENSMUST00000013615/ENSMUSG00000039860, intron 1 of 15)	chr5	135826256	135826756	Srrm3
Promoter (2-3kb)	chr5	135850958	135851458	Srrm3
Promoter (<=1kb)	chr5	135933902	135934290	Ywhag
Intron (ENSMUST00000005188/ENSMUSG00000005057, intron 1 of 8)	chr5	136237617	136238117	Sh2b2
Intron (ENSMUST00000004097/ENSMUSG00000029705, intron 2 of 23)	chr5	136416249	136416713	Cux1
Intron (ENSMUST00000004097/ENSMUSG00000029705, intron 2 of 23)	chr5	136415944	136416013	Cux1
Promoter (<=1kb)	chr5	137287310	137287810	Ache
Promoter (<=1kb)	chr5	138256000	138256092	Lamtor4
Promoter (<=1kb)	chr5	138755550	138755917	Fam20c
Distal Intergenic	chr5	139491334	139491834	Zfand2a
Distal Intergenic	chr5	139568062	139568562	NA
Distal Intergenic	chr5	139641106	139641409	NA
Distal Intergenic	chr5	139657914	139658414	Micall2
Distal Intergenic	chr5	139746337	139746837	Micall2
Distal Intergenic	chr5	139892529	139893029	Elfn1
Promoter (<=1kb)	chr5	140073580	140074080	NA
Promoter (<=1kb)	chr5	140073030	140073530	NA
Promoter (<=1kb)	chr5	140074101	140074601	NA
Promoter (<=1kb)	chr5	140506075	140506575	Chst12
Promoter (<=1kb)	chr5	140684446	140684946	Iqce
Intron (ENSMUST00000085774/ENSMUSG00000039683, intron 1 of 44)	chr5	141505216	141505716	Gm24131
Intron (ENSMUST00000085774/ENSMUSG00000039683, intron 4 of 44)	chr5	141725643	141726106	NA
Intron (ENSMUST00000074546/ENSMUSG00000039683, intron 27 of 40)	chr5	142128102	142128524	NA
Intron (ENSMUST00000074546/ENSMUSG00000039683, intron 36 of 40)	chr5	142177601	142178101	NA
Intron (ENSMUST00000037048/ENSMUSG00000039533, intron 1 of 6)	chr5	142583787	142584101	Mmd2
Promoter (2-3kb)	chr5	142820082	142820381	Tnrc18
Intron (ENSMUST00000053498/ENSMUSG00000045078, intron 15 of 16)	chr5	142997520	142998020	Fscn1
Intron (ENSMUST00000053498/ENSMUSG00000045078, intron 15 of 16)	chr5	142998093	142998355	Fscn1
Promoter (1-2kb)	chr5	143620285	143620730	Cyth3
Promoter (<=1kb)	chr5	144223903	144224060	Tecpr1
Intron (ENSMUST00000155491/ENSMUSG00000047843, intron 3 of 3)	chr5	144411752	144412252	NA
Intron (ENSMUST00000155491/ENSMUSG00000047843, intron 3 of 3)	chr5	144431420	144431920	NA
Distal Intergenic	chr5	144591198	144591698	Nptx2
Promoter (<=1kb)	chr5	144761394	144761807	Tmem130
Promoter (<=1kb)	chr5	144760872	144761228	Tmem130
Intron (ENSMUST00000085558/ENSMUSG00000029651, intron 4 of 14)	chr5	148107821	148108321	Mtus2
Intron (ENSMUST00000085558/ENSMUSG00000029651, intron 4 of 14)	chr5	148180663	148181163	Gm10167
Intron (ENSMUST00000085558/ENSMUSG00000029651, intron 4 of 14)	chr5	148194292	148194748	Gm10167
Exon (ENSMUST00000085558/ENSMUSG00000029651, exon 5 of 15)	chr5	148203643	148204143	Gm10167
Intron (ENSMUST00000085558/ENSMUSG00000029651, intron 6 of 14)	chr5	148233685	148234185	Mtus2
Promoter (<=1kb)	chr5	149410917	149411417	Medag
Distal Intergenic	chr5	149673085	149673585	B3glct
Promoter (<=1kb)	chr5	149753782	149754282	B3glct
Intron (ENSMUST00000049985/ENSMUSG00000044156, intron 3 of 9)	chr6	3479789	3480289	Hepacam2
Distal Intergenic	chr6	4335738	4336238	NA
Intron (ENSMUST00000035813/ENSMUSG00000032827, intron 2 of 15)	chr6	4932590	4933090	NA
Promoter (<=1kb)	chr6	5725499	5725999	Dync1i1
Distal Intergenic	chr6	12117984	12118484	Gm6578
Distal Intergenic	chr6	14600493	14600993	Gm23013
Promoter (1-2kb)	chr6	22326958	22327458	Fam3c
Promoter (1-2kb)	chr6	23353448	23353948	Cadps2
Promoter (<=1kb)	chr6	24955034	24955534	Tmem229a
Distal Intergenic	chr6	25151403	25151782	Gm22529
Distal Intergenic	chr6	25236983	25237483	Gm22529
Distal Intergenic	chr6	25942651	25943151	Pot1a
Distal Intergenic	chr6	26708212	26708712	Gm24691
Intron (ENSMUST00000001460/ENSMUSG00000001424, intron 15 of 23)	chr6	28758369	28758862	Snd1
Intron (ENSMUST00000001460/ENSMUSG00000001424, intron 16 of 23)	chr6	28865087	28865587	Snd1
Intron (ENSMUST00000001460/ENSMUSG00000001424, intron 16 of 23)	chr6	28864607	28865082	Snd1
Intron (ENSMUST00000167201/ENSMUSG00000001424, intron 16 of 16)	chr6	28896696	28897196	Snd1
Intron (ENSMUST00000167201/ENSMUSG00000001424, intron 16 of 16)	chr6	28897265	28897765	Snd1
Distal Intergenic	chr6	30181484	30181984	NA
Intron (ENSMUST00000049251/ENSMUSG00000039070, intron 10 of 10)	chr6	30586942	30587442	NA
Distal Intergenic	chr6	31972981	31973481	1700012A03Rik
Intron (ENSMUST00000115096/ENSMUSG00000029765, intron 14 of 31)	chr6	32203336	32203836	NA
Intron (ENSMUST00000066379/ENSMUSG00000053768, intron 3 of 7)	chr6	32983849	32984349	NA
Intron (ENSMUST00000066379/ENSMUSG00000053768, intron 3 of 7)	chr6	32984956	32985435	NA
Promoter (<=1kb)	chr6	33038281	33038722	NA
Intron (ENSMUST00000070189/ENSMUSG00000056215, intron 18 of 19)	chr6	34131087	34131567	NA
Promoter (<=1kb)	chr6	37299731	37300231	Dgki
Promoter (<=1kb)	chr6	37300396	37300457	Dgki
Distal Intergenic	chr6	37642797	37643297	NA
Distal Intergenic	chr6	38642108	38642608	Klrg2
Distal Intergenic	chr6	38641742	38642065	Klrg2
Promoter (2-3kb)	chr6	38921052	38921430	Tbxas1
Promoter (<=1kb)	chr6	39871733	39872233	NA
Intron (ENSMUST00000180886/ENSMUSG00000057716, intron 2 of 3)	chr6	40019324	40019824	NA
Distal Intergenic	chr6	44179839	44180339	Gm22939
Promoter (<=1kb)	chr6	45059927	45060038	Cntnap2
Promoter (<=1kb)	chr6	45060055	45060451	Cntnap2
Intron (ENSMUST00000114641/ENSMUSG00000039419, intron 1 of 23)	chr6	45544416	45544830	Cntnap2
Intron (ENSMUST00000114641/ENSMUSG00000039419, intron 12 of 23)	chr6	46451184	46451634	Gm25161
Intron (ENSMUST00000036225/ENSMUSG00000038388, intron 1 of 13)	chr6	50124779	50125279	Pals2
Intron (ENSMUST00000031845/ENSMUSG00000029821, intron 9 of 10)	chr6	50217250	50217629	Pals2
Distal Intergenic	chr6	50276782	50277158	Gsdme
Intron (ENSMUST00000071728/ENSMUSG00000029822, intron 6 of 21)	chr6	50350582	50350901	Osbpl3
Intron (ENSMUST00000049152/ENSMUSG00000038301, intron 5 of 6)	chr6	51581322	51581435	Snx10
Distal Intergenic	chr6	51592331	51592762	NA
Distal Intergenic	chr6	51634957	51635457	NA
Distal Intergenic	chr6	51640987	51641487	NA
Distal Intergenic	chr6	51648817	51649317	NA
Distal Intergenic	chr6	51649502	51649675	NA
Distal Intergenic	chr6	53540405	53540876	Creb5
Intron (ENSMUST00000047450/ENSMUSG00000053007, intron 1 of 6)	chr6	53593614	53594114	Creb5
Promoter (<=1kb)	chr6	53977440	53977779	Cpvl
Intron (ENSMUST00000003568/ENSMUSG00000003476, intron 2 of 12)	chr6	55121664	55122164	Crhr2
3' UTR	chr6	55388376	55388876	Ghrhr
Distal Intergenic	chr6	55388894	55389335	Ghrhr
Distal Intergenic	chr6	56044555	56044790	Ppp1r17
Intron (ENSMUST00000129603/ENSMUSG00000054641, intron 3 of 7)	chr6	60961179	60961658	Mmrn1
Exon (ENSMUST00000129603/ENSMUSG00000054641, exon 4 of 8)	chr6	60970753	60971253	Mmrn1
Distal Intergenic	chr6	64961798	64962298	NA
Exon (ENSMUST00000031976/ENSMUSG00000029913, exon 6 of 15)	chr6	65858919	65859409	NA
Promoter (<=1kb)	chr6	67942399	67942899	Igkv9-124
Intron (ENSMUST00000074301/ENSMUSG00000055027, intron 4 of 9)	chr6	71236016	71236490	Smyd1
Promoter (<=1kb)	chr6	71708207	71708509	Reep1
Distal Intergenic	chr6	72156707	72157207	St3gal5
Promoter (<=1kb)	chr6	83186893	83187393	Dctn1
Intron (ENSMUST00000056191/ENSMUSG00000034832, intron 2 of 3)	chr6	83412622	83413122	Mir6374
Distal Intergenic	chr6	84272873	84273373	Dysf
Promoter (2-3kb)	chr6	88593402	88593847	Kbtbd12
Intron (ENSMUST00000038409/ENSMUSG00000033152, intron 2 of 7)	chr6	88857341	88857841	Podxl2
Intron (ENSMUST00000168837/ENSMUSG00000055403, intron 1 of 2)	chr6	89033952	89034452	4933427D06Rik
Exon (ENSMUST00000046128/ENSMUSG00000034456, exon 15 of 20)	chr6	90350649	90351149	Uroc1
Distal Intergenic	chr6	90889409	90889909	NA
Distal Intergenic	chr6	90924334	90924834	NA
Promoter (<=1kb)	chr6	91827115	91827477	Grip2
Distal Intergenic	chr6	91961611	91962094	Fgd5
Intron (ENSMUST00000032093/ENSMUSG00000030020, intron 2 of 8)	chr6	92499255	92499755	Prickle2
Intron (ENSMUST00000032093/ENSMUSG00000030020, intron 2 of 8)	chr6	92660290	92660790	Prickle2
Intron (ENSMUST00000055224/ENSMUSG00000045095, intron 1 of 21)	chr6	94013416	94013916	Magi1
Distal Intergenic	chr6	94401080	94401580	Slc25a26
Distal Intergenic	chr6	94729833	94730333	Lrig1
Distal Intergenic	chr6	94811945	94812322	Gm7833
Distal Intergenic	chr6	95234411	95234911	NA
Intron (ENSMUST00000089303/ENSMUSG00000068180, intron 2 of 4)	chr6	95303025	95303525	NA
Intron (ENSMUST00000089303/ENSMUSG00000068180, intron 2 of 4)	chr6	95312619	95313119	NA
Intron (ENSMUST00000079847/ENSMUSG00000061838, intron 10 of 10)	chr6	95482726	95483226	AY512915
Intron (ENSMUST00000155466/ENSMUSG00000030068, intron 3 of 5)	chr6	99467713	99468213	NA
Distal Intergenic	chr6	99669859	99670359	NA
Distal Intergenic	chr6	99881500	99882000	NA
Distal Intergenic	chr6	99946409	99946909	NA
Intron (ENSMUST00000032157/ENSMUSG00000030074, intron 1 of 6)	chr6	100721114	100721614	NA
Distal Intergenic	chr6	101104421	101104921	NA
Intron (ENSMUST00000066905/ENSMUSG00000030077, intron 2 of 26)	chr6	103563284	103563784	Gm24784
Intron (ENSMUST00000089208/ENSMUSG00000064293, intron 1 of 24)	chr6	105683158	105683647	Cntn4
Intron (ENSMUST00000032192/ENSMUSG00000030102, intron 60 of 61)	chr6	108531194	108531694	Gm16433
Intron (ENSMUST00000032192/ENSMUSG00000030102, intron 60 of 61)	chr6	108530844	108530862	Gm16433
Intron (ENSMUST00000060215/ENSMUSG00000030257, intron 4 of 9)	chr6	112788568	112789068	Srgap3
Promoter (1-2kb)	chr6	113263499	113263999	Mtmr14
Promoter (<=1kb)	chr6	114042424	114042924	Atp2b2
Distal Intergenic	chr6	115082818	115083318	NA
Promoter (<=1kb)	chr6	115931141	115931641	Rho
Intron (ENSMUST00000075591/ENSMUSG00000051331, intron 3 of 46)	chr6	118989969	118990469	Cacna1c
Promoter (<=1kb)	chr6	121473481	121473830	Iqsec3
Exon (ENSMUST00000042647/ENSMUSG00000038167, exon 4 of 17)	chr6	125377118	125377476	Plekhg6
Promoter (2-3kb)	chr6	125687900	125688400	Ano2
Intron (ENSMUST00000060972/ENSMUSG00000045534, intron 1 of 1)	chr6	126601744	126602244	Kcna1
Intron (ENSMUST00000060972/ENSMUSG00000045534, intron 1 of 1)	chr6	126629549	126630049	Kcna1
Promoter (<=1kb)	chr6	126740404	126740901	Kcna6
Intron (ENSMUST00000081028/ENSMUSG00000030199, intron 1 of 7)	chr6	134042030	134042530	Etv6
Intron (ENSMUST00000081028/ENSMUSG00000030199, intron 2 of 7)	chr6	134148172	134148672	NA
Intron (ENSMUST00000081028/ENSMUSG00000030199, intron 2 of 7)	chr6	134147622	134148122	NA
Intron (ENSMUST00000053880/ENSMUSG00000030209, intron 9 of 12)	chr6	135748456	135748926	NA
Promoter (<=1kb)	chr6	137252206	137252618	Ptpro
Promoter (<=1kb)	chr6	137252907	137253281	Ptpro
Exon (ENSMUST00000077115/ENSMUSG00000030223, exon 6 of 27)	chr6	137382580	137383080	Ptpro
Promoter (1-2kb)	chr6	137411750	137412201	Ptpro
Distal Intergenic	chr6	137472041	137472541	Eps8
Distal Intergenic	chr6	137659889	137660389	Eps8
Promoter (2-3kb)	chr6	138014787	138015287	Slc15a5
Intron (ENSMUST00000087622/ENSMUSG00000030231, intron 3 of 30)	chr6	140477259	140477679	Plekha5
Distal Intergenic	chr6	140961987	140962471	NA
Distal Intergenic	chr6	141087660	141088160	Pde3a
Intron (ENSMUST00000043259/ENSMUSG00000041741, intron 1 of 15)	chr6	141321261	141321761	NA
Promoter (<=1kb)	chr6	142964220	142964720	St8sia1
Intron (ENSMUST00000141102/ENSMUSG00000041540, intron 2 of 13)	chr6	144611381	144611881	NA
Intron (ENSMUST00000148739/ENSMUSG00000054966, intron 7 of 10)	chr6	145380966	145381466	NA
Intron (ENSMUST00000148739/ENSMUSG00000054966, intron 2 of 10)	chr6	145458401	145458901	Gm25373
Intron (ENSMUST00000148739/ENSMUSG00000054966, intron 2 of 10)	chr6	145458960	145459291	Gm25373
Exon (ENSMUST00000142122/ENSMUSG00000054966, exon 2 of 2)	chr6	145581192	145581692	Lmntd1
Exon (ENSMUST00000142122/ENSMUSG00000054966, exon 2 of 2)	chr6	145581731	145581848	Lmntd1
Distal Intergenic	chr6	145680932	145681432	NA
Intron (ENSMUST00000111639/ENSMUSG00000040187, intron 1 of 16)	chr6	146801004	146801448	Arntl2
Intron (ENSMUST00000060095/ENSMUSG00000030306, intron 5 of 19)	chr6	148381294	148381794	Rps4l
Promoter (<=1kb)	chr6	149409350	149409409	Bicd1
Promoter (2-3kb)	chr7	6727221	6727721	Peg3
Intron (ENSMUST00000168693/ENSMUSG00000030376, intron 2 of 9)	chr7	16134751	16135251	Slc8a2
Promoter (<=1kb)	chr7	18990491	18990991	Mypop
Intron (ENSMUST00000085809/ENSMUSG00000030583, intron 2 of 22)	chr7	29496799	29497299	Sipa1l3
Promoter (<=1kb)	chr7	30559429	30559466	Lin37
Distal Intergenic	chr7	30990253	30990694	Fam187b
Distal Intergenic	chr7	34585403	34585903	NA
Intron (ENSMUST00000078686/ENSMUSG00000060402, intron 2 of 3)	chr7	34694942	34695362	NA
Intron (ENSMUST00000078686/ENSMUSG00000060402, intron 2 of 3)	chr7	34717165	34717665	Chst8
Promoter (2-3kb)	chr7	34971897	34972397	Pepd
Promoter (1-2kb)	chr7	34971332	34971832	Pepd
Distal Intergenic	chr7	36606830	36607330	NA
Distal Intergenic	chr7	40214351	40214851	Pin4-ps
Promoter (<=1kb)	chr7	41632792	41633292	Zfp788
Promoter (<=1kb)	chr7	45831401	45831504	Grwd1
Intron (ENSMUST00000033123/ENSMUSG00000040136, intron 10 of 38)	chr7	46143944	46144444	Abcc8
Promoter (<=1kb)	chr7	46396137	46396637	Kcnc1
Promoter (<=1kb)	chr7	46422054	46422554	Kcnc1
Promoter (<=1kb)	chr7	46422596	46423096	Kcnc1
Intron (ENSMUST00000183659/ENSMUSG00000052512, intron 2 of 39)	chr7	49018518	49018821	Nav2
Intron (ENSMUST00000183659/ENSMUSG00000052512, intron 2 of 39)	chr7	49191134	49191634	NA
Intron (ENSMUST00000183659/ENSMUSG00000052512, intron 2 of 39)	chr7	49191850	49192204	NA
Intron (ENSMUST00000064395/ENSMUSG00000052512, intron 1 of 37)	chr7	49334185	49334685	Nav2
Distal Intergenic	chr7	50907100	50907600	4933405O20Rik
Distal Intergenic	chr7	51339836	51340336	Ano5
Promoter (2-3kb)	chr7	51624309	51624809	Slc17a6
Intron (ENSMUST00000032710/ENSMUSG00000030500, intron 3 of 11)	chr7	51629073	51629573	Slc17a6
Distal Intergenic	chr7	51736148	51736648	Gm7336
Promoter (1-2kb)	chr7	51748597	51749097	Gm7336
Promoter (2-3kb)	chr7	51749690	51750190	Gm7336
Distal Intergenic	chr7	51785472	51785865	NA
Promoter (<=1kb)	chr7	51879170	51879660	Gas2
Intron (ENSMUST00000051912/ENSMUSG00000030498, intron 7 of 7)	chr7	51982149	51982645	Svip
Intron (ENSMUST00000051912/ENSMUSG00000030498, intron 7 of 7)	chr7	51983624	51984124	Svip
Distal Intergenic	chr7	53027476	53027804	Gm22444
Distal Intergenic	chr7	54068375	54068875	NA
Promoter (<=1kb)	chr7	56019026	56019029	Nipa1
Intron (ENSMUST00000068394/ENSMUSG00000055026, intron 3 of 3)	chr7	57278829	57279329	Gabrg3
Promoter (<=1kb)	chr7	63445027	63445443	Otud7a
Distal Intergenic	chr7	63986326	63986826	Klf13
Promoter (<=1kb)	chr7	64501567	64501879	Apba2
Intron (ENSMUST00000015277/ENSMUSG00000015133, intron 2 of 33)	chr7	66347200	66347700	Lrrk1
Distal Intergenic	chr7	67503574	67503934	Lrrc28
Distal Intergenic	chr7	67502987	67503487	Lrrc28
Intron (ENSMUST00000098378/ENSMUSG00000074071, intron 3 of 8)	chr7	68306744	68307244	Fam169b
Distal Intergenic	chr7	71198541	71199041	6030442E23Rik
Distal Intergenic	chr7	72774323	72774823	Gm7693
Distal Intergenic	chr7	73251255	73251755	NA
Distal Intergenic	chr7	73251116	73251133	NA
Promoter (<=1kb)	chr7	73740563	73741063	NA
Distal Intergenic	chr7	74130412	74130912	NA
Intron (ENSMUST00000026897/ENSMUSG00000025790, intron 2 of 9)	chr7	74367288	74367788	Slco3a1
Intron (ENSMUST00000026897/ENSMUSG00000025790, intron 2 of 9)	chr7	74367807	74368172	Slco3a1
Intron (ENSMUST00000181846/ENSMUSG00000097247, intron 2 of 2)	chr7	75328651	75329142	Sv2b
Distal Intergenic	chr7	76185207	76185676	NA
Distal Intergenic	chr7	76229807	76230222	NA
Intron (ENSMUST00000107442/ENSMUSG00000025754, intron 13 of 14)	chr7	76713237	76713737	Agbl1
Distal Intergenic	chr7	77771674	77772174	Gm23239
Intron (ENSMUST00000039431/ENSMUSG00000059146, intron 4 of 16)	chr7	78471721	78472221	Ntrk3
Intron (ENSMUST00000039431/ENSMUSG00000059146, intron 4 of 16)	chr7	78471054	78471554	Ntrk3
Intron (ENSMUST00000039431/ENSMUSG00000059146, intron 1 of 16)	chr7	78546525	78547025	Ntrk3
Distal Intergenic	chr7	78652695	78653157	NA
Promoter (<=1kb)	chr7	81789148	81789153	3110040N11Rik
Intron (ENSMUST00000173287/ENSMUSG00000070469, intron 25 of 29)	chr7	82601161	82601661	Adamtsl3
Promoter (1-2kb)	chr7	82865657	82865690	Mex3b
Distal Intergenic	chr7	83329906	83330299	A530021J07Rik
Promoter (<=1kb)	chr7	83884258	83884758	Mesd
Intron (ENSMUST00000085077/ENSMUSG00000015709, intron 17 of 18)	chr7	84259281	84259781	NA
Intron (ENSMUST00000040413/ENSMUSG00000030617, intron 1 of 7)	chr7	90261856	90262234	Ccdc83
Intron (ENSMUST00000074273/ENSMUSG00000052572, intron 1 of 22)	chr7	91197776	91198276	Gm24552
Intron (ENSMUST00000074273/ENSMUSG00000052572, intron 1 of 22)	chr7	91443212	91443712	NA
Intron (ENSMUST00000074273/ENSMUSG00000052572, intron 1 of 22)	chr7	91442833	91443118	NA
Distal Intergenic	chr7	94697146	94697646	NA
Distal Intergenic	chr7	94696877	94697092	NA
Distal Intergenic	chr7	95350155	95350655	NA
Distal Intergenic	chr7	95880814	95881309	NA
Intron (ENSMUST00000107162/ENSMUSG00000048078, intron 1 of 32)	chr7	96330774	96331270	Gm15412
Intron (ENSMUST00000107162/ENSMUSG00000048078, intron 2 of 32)	chr7	96400388	96400888	Rps11-ps5
Intron (ENSMUST00000107162/ENSMUSG00000048078, intron 4 of 32)	chr7	96502234	96502734	Tenm4
Intron (ENSMUST00000107162/ENSMUSG00000048078, intron 17 of 32)	chr7	96807934	96808434	Gm15413
Intron (ENSMUST00000107162/ENSMUSG00000048078, intron 17 of 32)	chr7	96807180	96807676	Gm15413
Intron (ENSMUST00000107162/ENSMUSG00000048078, intron 26 of 32)	chr7	96870944	96871429	NA
Promoter (<=1kb)	chr7	97332547	97333047	Kctd21
Intron (ENSMUST00000037968/ENSMUSG00000035354, intron 14 of 14)	chr7	98888906	98889315	NA
Exon (ENSMUST00000037968/ENSMUSG00000035354, exon 10 of 15)	chr7	98989371	98989871	Gm23479
Intron (ENSMUST00000037968/ENSMUSG00000035354, intron 9 of 14)	chr7	98990076	98990174	Gm23479
Promoter (<=1kb)	chr7	99267277	99267648	Map6
Distal Intergenic	chr7	99360026	99360442	Serpinh1
Promoter (2-3kb)	chr7	99384308	99384665	Gdpd5
Promoter (1-2kb)	chr7	99467255	99467755	Klhl35
Promoter (<=1kb)	chr7	101236935	101237435	NA
Distal Intergenic	chr7	101312932	101313432	Stard10
Intron (ENSMUST00000084894/ENSMUSG00000030653, intron 2 of 30)	chr7	101462522	101463022	Mir139
Promoter (1-2kb)	chr7	108936059	108936559	Eif3f
Exon (ENSMUST00000180590/ENSMUSG00000097220, exon 2 of 2)	chr7	108950358	108950772	Eif3f
Exon (ENSMUST00000180590/ENSMUSG00000097220, exon 2 of 2)	chr7	108951010	108951175	NA
Promoter (<=1kb)	chr7	109016308	109016808	Tub
Intron (ENSMUST00000036992/ENSMUSG00000036111, intron 1 of 3)	chr7	109165834	109166334	Lmo1
Intron (ENSMUST00000036992/ENSMUSG00000036111, intron 1 of 3)	chr7	109166452	109166952	Lmo1
Distal Intergenic	chr7	109196490	109196990	Lmo1
Promoter (2-3kb)	chr7	110865255	110865755	Lyve1
3' UTR	chr7	112548086	112548586	Parvaos
Intron (ENSMUST00000072804/ENSMUSG00000051910, intron 14 of 16)	chr7	115502067	115502567	Sox6
Intron (ENSMUST00000072804/ENSMUSG00000051910, intron 6 of 16)	chr7	115660787	115661216	Sox6
Intron (ENSMUST00000072804/ENSMUSG00000051910, intron 6 of 16)	chr7	115660364	115660713	Sox6
Intron (ENSMUST00000032892/ENSMUSG00000030657, intron 1 of 11)	chr7	117469714	117470154	Xylt1
Distal Intergenic	chr7	118076698	118077112	Rps15a
Intron (ENSMUST00000008878/ENSMUSG00000008734, intron 1 of 3)	chr7	118986394	118986894	Gprc5b
Distal Intergenic	chr7	119077333	119077833	Gprc5b
Distal Intergenic	chr7	119236432	119236926	Gpr139
Promoter (1-2kb)	chr7	119476910	119477410	Umod
Distal Intergenic	chr7	121259401	121259901	Hs3st2
Distal Intergenic	chr7	121281990	121282490	Hs3st2
Promoter (<=1kb)	chr7	121392353	121392560	Hs3st2
Intron (ENSMUST00000084628/ENSMUSG00000046321, intron 1 of 1)	chr7	121451165	121451516	Hs3st2
Distal Intergenic	chr7	121622235	121622735	NA
Distal Intergenic	chr7	121623024	121623524	NA
Promoter (<=1kb)	chr7	122288856	122289356	Prkcb
Intron (ENSMUST00000064921/ENSMUSG00000052889, intron 2 of 16)	chr7	122312512	122313012	Prkcb
Intron (ENSMUST00000064921/ENSMUSG00000052889, intron 2 of 16)	chr7	122320224	122320724	Prkcb
Intron (ENSMUST00000084615/ENSMUSG00000066189, intron 1 of 3)	chr7	122733838	122734338	Cacng3
Distal Intergenic	chr7	122879403	122879888	Rbbp6
Distal Intergenic	chr7	123824828	123825328	NA
Distal Intergenic	chr7	125262727	125263079	NA
Distal Intergenic	chr7	125290892	125291392	NA
Distal Intergenic	chr7	125378457	125378957	4930571K23Rik
Intron (ENSMUST00000069660/ENSMUSG00000032743, intron 2 of 27)	chr7	125731940	125732440	Katnip
Intron (ENSMUST00000069660/ENSMUSG00000032743, intron 2 of 27)	chr7	125731315	125731815	Katnip
Promoter (<=1kb)	chr7	126950243	126950743	Sez6l2
Promoter (<=1kb)	chr7	126949656	126950156	Asphd1
Promoter (1-2kb)	chr7	128410802	128411226	NA
Promoter (1-2kb)	chr7	128416631	128417131	Rgs10
Promoter (<=1kb)	chr7	128688196	128688574	Inpp5f
Distal Intergenic	chr7	129091361	129091861	Plpp4
Intron (ENSMUST00000059145/ENSMUSG00000030852, intron 4 of 20)	chr7	130677138	130677638	Tacc2
Intron (ENSMUST00000124096/ENSMUSG00000030849, intron 2 of 6)	chr7	131927647	131928147	Gpr26
Intron (ENSMUST00000124096/ENSMUSG00000030849, intron 2 of 6)	chr7	132345746	132346234	Chst15
Intron (ENSMUST00000065371/ENSMUSG00000030956, intron 3 of 4)	chr7	132767186	132767664	Fam53b
Distal Intergenic	chr7	133400990	133401490	Tex36
Intron (ENSMUST00000084488/ENSMUSG00000058325, intron 29 of 51)	chr7	135065262	135065743	Gm24581
Distal Intergenic	chr7	135843960	135844460	Gm9341
Distal Intergenic	chr7	136491151	136491615	NA
Distal Intergenic	chr7	136491623	136491834	NA
Distal Intergenic	chr7	136801374	136801874	Mgmt
Intron (ENSMUST00000081510/ENSMUSG00000054612, intron 2 of 4)	chr7	137063902	137064402	Mgmt
Distal Intergenic	chr7	137170429	137170929	Ebf3
Intron (ENSMUST00000033378/ENSMUSG00000010476, intron 6 of 15)	chr7	137244794	137245294	Ebf3
Intron (ENSMUST00000033378/ENSMUSG00000010476, intron 6 of 15)	chr7	137244287	137244787	Ebf3
Distal Intergenic	chr7	137501791	137502291	Glrx3
Distal Intergenic	chr7	137935831	137936331	NA
Distal Intergenic	chr7	138206754	138207254	Tcerg1l
Intron (ENSMUST00000160436/ENSMUSG00000091002, intron 8 of 11)	chr7	138241156	138241656	Tcerg1l
Distal Intergenic	chr7	138538166	138538666	Tcerg1l
Distal Intergenic	chr7	138784466	138784966	Ppp2r2d
Promoter (1-2kb)	chr7	138866425	138866925	Ppp2r2d
Intron (ENSMUST00000016125/ENSMUSG00000015981, intron 1 of 11)	chr7	139147501	139148001	Stk32c
Distal Intergenic	chr7	139784834	139785334	Mir6401
Distal Intergenic	chr7	139784305	139784805	Mir6401
Promoter (<=1kb)	chr7	139835807	139836307	Adgra1
3' UTR	chr7	139877356	139877856	Kndc1
3' UTR	chr7	143012229	143012729	NA
Promoter (<=1kb)	chr8	3672044	3672544	Fcor
Distal Intergenic	chr8	10176874	10177318	Myo16
Intron (ENSMUST00000042103/ENSMUSG00000039057, intron 10 of 34)	chr8	10394456	10394956	Myo16
Intron (ENSMUST00000042103/ENSMUSG00000039057, intron 10 of 34)	chr8	10395097	10395516	Myo16
Distal Intergenic	chr8	10897453	10897953	3930402G23Rik
Distal Intergenic	chr8	10912325	10912825	3930402G23Rik
Distal Intergenic	chr8	10912889	10913385	3930402G23Rik
Intron (ENSMUST00000040514/ENSMUSG00000038894, intron 1 of 1)	chr8	10989023	10989523	9530052E02Rik
Distal Intergenic	chr8	11963541	11964019	Tex29
Distal Intergenic	chr8	12061200	12061700	A230072I06Rik
Promoter (1-2kb)	chr8	12720779	12721279	Gm15348
Promoter (1-2kb)	chr8	12720479	12720715	Gm15348
Intron (ENSMUST00000033818/ENSMUSG00000031441, intron 1 of 29)	chr8	12804423	12804923	Atp11a
Intron (ENSMUST00000033818/ENSMUSG00000031441, intron 1 of 29)	chr8	12805508	12805709	Atp11a
Promoter (2-3kb)	chr8	12829180	12829680	Gm15350
Promoter (<=1kb)	chr8	12948539	12948810	Mcf2l
Intron (ENSMUST00000110813/ENSMUSG00000051978, intron 3 of 5)	chr8	14035455	14035955	Erich1
Distal Intergenic	chr8	15577255	15577755	NA
Distal Intergenic	chr8	15576601	15577052	NA
Promoter (1-2kb)	chr8	18631025	18631525	Mcph1
Intron (ENSMUST00000110688/ENSMUSG00000031543, intron 1 of 42)	chr8	22989654	22990154	Ank1
Intron (ENSMUST00000033958/ENSMUSG00000031553, intron 16 of 21)	chr8	24691112	24691612	Adam3
Intron (ENSMUST00000084032/ENSMUSG00000031555, intron 7 of 22)	chr8	24994464	24994878	Adam9
Distal Intergenic	chr8	25483647	25483997	Gm10689
Distal Intergenic	chr8	25483342	25483577	Gm10689
Distal Intergenic	chr8	26458410	26458910	NA
Promoter (<=1kb)	chr8	31089365	31089865	Dusp26
Promoter (<=1kb)	chr8	31090282	31090282	Dusp26
Distal Intergenic	chr8	31627670	31628170	NA
Distal Intergenic	chr8	31627253	31627566	NA
Distal Intergenic	chr8	32883733	32884233	Gm3985
Distal Intergenic	chr8	33778082	33778582	Gtf2e2
Distal Intergenic	chr8	33778601	33778824	Gtf2e2
Promoter (2-3kb)	chr8	33799541	33800041	Rbpms
Promoter (<=1kb)	chr8	33807579	33808062	Rbpms
Distal Intergenic	chr8	35416548	35417048	Ppp1r3b
Promoter (<=1kb)	chr8	35608224	35608644	Mfhas1
Distal Intergenic	chr8	36342554	36343054	Gm5787
Promoter (<=1kb)	chr8	40634347	40634444	Mtmr7
Promoter (<=1kb)	chr8	40634569	40634971	Mtmr7
Intron (ENSMUST00000059115/ENSMUSG00000045636, intron 1 of 13)	chr8	41097336	41097836	Mtus1
Promoter (<=1kb)	chr8	41348823	41349134	Asah1
Intron (ENSMUST00000067065/ENSMUSG00000031626, intron 1 of 25)	chr8	45521509	45522009	Sorbs2
Promoter (<=1kb)	chr8	46471397	46471897	Acsl1
Distal Intergenic	chr8	47578567	47579067	NA
Intron (ENSMUST00000033965/ENSMUSG00000031561, intron 23 of 28)	chr8	48268976	48269476	Tenm3
Intron (ENSMUST00000033965/ENSMUSG00000031561, intron 2 of 28)	chr8	48509076	48509576	Tenm3
Intron (ENSMUST00000033965/ENSMUSG00000031561, intron 2 of 28)	chr8	48610750	48610839	Tenm3
Intron (ENSMUST00000033965/ENSMUSG00000031561, intron 2 of 28)	chr8	48611051	48611537	Tenm3
Intron (ENSMUST00000190840/ENSMUSG00000031561, intron 1 of 29)	chr8	48766479	48766979	NA
Promoter (1-2kb)	chr8	48857246	48857718	NA
Distal Intergenic	chr8	49728959	49729426	4930555F03Rik
Distal Intergenic	chr8	50708415	50708786	Gm23986
Distal Intergenic	chr8	51680860	51681354	Gm24929
Distal Intergenic	chr8	56706955	56707455	NA
Exon (ENSMUST00000098757/ENSMUSG00000096914, exon 2 of 8)	chr8	57958345	57958845	Galntl6
Promoter (<=1kb)	chr8	60983664	60984073	NA
Promoter (2-3kb)	chr8	61757460	61757947	Palld
Distal Intergenic	chr8	67310444	67310944	Gm24677
Distal Intergenic	chr8	67520181	67520681	Nat3
Promoter (1-2kb)	chr8	68060701	68061201	Psd3
Intron (ENSMUST00000081503/ENSMUSG00000031860, intron 1 of 7)	chr8	69839818	69840318	Pbx4
Promoter (1-2kb)	chr8	70118646	70119146	Ncan
Promoter (1-2kb)	chr8	70119275	70119775	Ncan
Promoter (<=1kb)	chr8	71645946	71646446	Unc13a
Distal Intergenic	chr8	78131078	78131578	Ttc29
Distal Intergenic	chr8	78426987	78427487	Pou4f2
Distal Intergenic	chr8	78426548	78426837	Pou4f2
Promoter (<=1kb)	chr8	78437054	78437554	Pou4f2
Promoter (<=1kb)	chr8	78436760	78437027	Pou4f2
Intron (ENSMUST00000034111/ENSMUSG00000031684, intron 4 of 11)	chr8	78577405	78577905	Slc10a7
Promoter (2-3kb)	chr8	79396857	79397357	Smad1
Intron (ENSMUST00000078525/ENSMUSG00000047747, intron 6 of 6)	chr8	83050790	83051290	Tbc1d9
Intron (ENSMUST00000034145/ENSMUSG00000031709, intron 1 of 17)	chr8	83182694	83183194	NA
Intron (ENSMUST00000034145/ENSMUSG00000031709, intron 1 of 17)	chr8	83182303	83182672	NA
Intron (ENSMUST00000121390/ENSMUSG00000034656, intron 1 of 46)	chr8	84435380	84435880	Cacna1a
Intron (ENSMUST00000121390/ENSMUSG00000034656, intron 1 of 46)	chr8	84453130	84453630	Cacna1a
Promoter (1-2kb)	chr8	84935556	84935915	Mast1
Promoter (<=1kb)	chr8	84945598	84946038	Rtbdn
Promoter (1-2kb)	chr8	84945409	84945582	Rtbdn
Distal Intergenic	chr8	87087416	87087916	NA
Distal Intergenic	chr8	88794495	88794762	Rps6-ps2
Distal Intergenic	chr8	88938997	88939497	Mir8110
Distal Intergenic	chr8	88939558	88940058	Mir8110
Distal Intergenic	chr8	89152764	89153243	NA
Distal Intergenic	chr8	89199588	89200025	Gm5356
Distal Intergenic	chr8	90815981	90816124	Chd9
Distal Intergenic	chr8	90816365	90816865	Chd9
3' UTR	chr8	91219953	91220210	NA
Intron (ENSMUST00000069718/ENSMUSG00000055932, intron 1 of 8)	chr8	91355850	91356350	Fto
Intron (ENSMUST00000069718/ENSMUSG00000055932, intron 1 of 8)	chr8	91370800	91371300	Fto
Intron (ENSMUST00000069718/ENSMUSG00000055932, intron 8 of 8)	chr8	91665048	91665488	NA
Distal Intergenic	chr8	91973976	91974476	Gm28516
Distal Intergenic	chr8	91974543	91974946	Gm28516
Distal Intergenic	chr8	91973397	91973897	Gm28516
Distal Intergenic	chr8	92460261	92460761	NA
Distal Intergenic	chr8	92465040	92465540	NA
Distal Intergenic	chr8	92569988	92570429	Irx6
Distal Intergenic	chr8	92753399	92753899	Gapdh-ps16
Distal Intergenic	chr8	93593275	93593775	Ces5a
Distal Intergenic	chr8	95164494	95164994	Kifc3
Distal Intergenic	chr8	95398806	95399145	Cfap20
Intron (ENSMUST00000041569/ENSMUSG00000036598, intron 6 of 8)	chr8	95546272	95546772	Ccdc113
Distal Intergenic	chr8	95663590	95664090	Ndrg4
Distal Intergenic	chr8	95668549	95669049	Ndrg4
Promoter (<=1kb)	chr8	95703807	95704307	Ndrg4
Distal Intergenic	chr8	101478516	101479016	Gm22223
Distal Intergenic	chr8	102918132	102918632	Gm8730
Distal Intergenic	chr8	103701829	103702329	Cdh5
Distal Intergenic	chr8	103894494	103894994	Cdh5
Promoter (1-2kb)	chr8	105205722	105206222	NA
Promoter (<=1kb)	chr8	105268459	105268959	Hsf4
Intron (ENSMUST00000063071/ENSMUSG00000051648, intron 2 of 16)	chr8	105398291	105398791	Kctd19
Intron (ENSMUST00000063071/ENSMUSG00000051648, intron 2 of 16)	chr8	105400856	105401356	Kctd19
Intron (ENSMUST00000062574/ENSMUSG00000050357, intron 9 of 16)	chr8	105694467	105694967	Carmil2
Promoter (<=1kb)	chr8	105855586	105855789	Thap11
Intron (ENSMUST00000008594/ENSMUSG00000008450, intron 1 of 4)	chr8	105866537	105867031	Nutf2
Intron (ENSMUST00000067512/ENSMUSG00000031906, intron 3 of 8)	chr8	106260854	106261354	NA
Intron (ENSMUST00000067512/ENSMUSG00000031906, intron 1 of 8)	chr8	106319808	106320308	Smpd3
Promoter (<=1kb)	chr8	106337626	106337639	Smpd3
Intron (ENSMUST00000180524/ENSMUSG00000097393, intron 7 of 9)	chr8	109233232	109233724	D030068K23Rik
Exon (ENSMUST00000043141/ENSMUSG00000059854, exon 4 of 87)	chr8	110299596	110300096	NA
Intron (ENSMUST00000043141/ENSMUSG00000059854, intron 4 of 86)	chr8	110301828	110302328	NA
Intron (ENSMUST00000043141/ENSMUSG00000059854, intron 4 of 86)	chr8	110301111	110301611	NA
Intron (ENSMUST00000043141/ENSMUSG00000059854, intron 4 of 86)	chr8	110302670	110302691	NA
Intron (ENSMUST00000095176/ENSMUSG00000033545, intron 1 of 3)	chr8	111576044	111576544	Znrf1
Intron (ENSMUST00000166232/ENSMUSG00000031955, intron 1 of 6)	chr8	111738925	111739425	Bcar1
Intron (ENSMUST00000166232/ENSMUSG00000031955, intron 1 of 6)	chr8	111739478	111739820	Bcar1
Exon (ENSMUST00000034432/ENSMUSG00000031954, exon 6 of 7)	chr8	111778839	111779321	Bcar1
Intron (ENSMUST00000034432/ENSMUSG00000031954, intron 6 of 6)	chr8	111778105	111778568	Bcar1
Distal Intergenic	chr8	112353832	112354160	NA
Distal Intergenic	chr8	112354263	112354338	NA
Distal Intergenic	chr8	113066685	113067185	Cntnap4
Distal Intergenic	chr8	113314610	113315077	Gm25766
Distal Intergenic	chr8	113397719	113398176	Gm25766
Distal Intergenic	chr8	113398408	113398908	Gm25766
Intron (ENSMUST00000004756/ENSMUSG00000004637, intron 5 of 8)	chr8	114590418	114590918	NA
Promoter (<=1kb)	chr8	114641425	114641925	NA
Distal Intergenic	chr8	116398689	116399184	Dynlrb2
Exon (ENSMUST00000064488/ENSMUSG00000052557, exon 4 of 11)	chr8	117190394	117190894	NA
Intron (ENSMUST00000117160/ENSMUSG00000031841, intron 2 of 13)	chr8	118552294	118552794	NA
Intron (ENSMUST00000117160/ENSMUSG00000031841, intron 2 of 13)	chr8	118591154	118591654	NA
Intron (ENSMUST00000117160/ENSMUSG00000031841, intron 7 of 13)	chr8	119159832	119160290	Cdh13
Intron (ENSMUST00000117160/ENSMUSG00000031841, intron 8 of 13)	chr8	119206230	119206730	Cdh13
Intron (ENSMUST00000127664/ENSMUSG00000092329, intron 1 of 15)	chr8	120186226	120186726	Cibar2
Intron (ENSMUST00000127664/ENSMUSG00000092329, intron 1 of 15)	chr8	120381180	120381633	Gse1
Intron (ENSMUST00000127664/ENSMUSG00000092329, intron 1 of 15)	chr8	120381859	120382191	Gse1
Intron (ENSMUST00000127664/ENSMUSG00000092329, intron 1 of 15)	chr8	120387316	120387816	Gse1
Intron (ENSMUST00000127664/ENSMUSG00000092329, intron 1 of 15)	chr8	120397393	120397893	Gse1
Intron (ENSMUST00000127664/ENSMUSG00000092329, intron 1 of 15)	chr8	120396777	120397277	Gse1
Promoter (<=1kb)	chr8	120633558	120634058	1190005I06Rik
Promoter (<=1kb)	chr8	120633311	120633480	1190005I06Rik
Intron (ENSMUST00000127664/ENSMUSG00000092329, intron 1 of 15)	chr8	121674847	121675347	NA
Intron (ENSMUST00000127664/ENSMUSG00000092329, intron 1 of 15)	chr8	122749258	122749758	Acsf3
Intron (ENSMUST00000015160/ENSMUSG00000015016, intron 7 of 9)	chr8	122811808	122812308	NA
3' UTR	chr8	123268178	123268678	Zfp276
Intron (ENSMUST00000127664/ENSMUSG00000092329, intron 1 of 15)	chr8	123760490	123760990	4732419C18Rik
Intron (ENSMUST00000052580/ENSMUSG00000050751, intron 1 of 6)	chr8	124386434	124386934	Pgbd5
Promoter (<=1kb)	chr8	124793097	124793135	Trim67
Intron (ENSMUST00000074562/ENSMUSG00000043051, intron 1 of 12)	chr8	125080943	125081443	Disc1
Distal Intergenic	chr8	125335970	125336414	NA
Distal Intergenic	chr8	125407661	125408161	Sipa1l2
Intron (ENSMUST00000034316/ENSMUSG00000031853, intron 4 of 9)	chr8	125931802	125932302	Map3k21
Distal Intergenic	chr8	126119240	126119739	Kcnk1
Distal Intergenic	chr8	126839860	126840247	Gm26397
Distal Intergenic	chr8	127778189	127778689	NA
Distal Intergenic	chr8	128541818	128542292	NA
Distal Intergenic	chr8	128541314	128541814	NA
Promoter (<=1kb)	chr9	4795435	4795935	Gria4
Distal Intergenic	chr9	13302174	13302674	NA
Intron (ENSMUST00000034401/ENSMUSG00000031925, intron 1 of 3)	chr9	13634503	13634977	Maml2
Intron (ENSMUST00000034401/ENSMUSG00000031925, intron 1 of 3)	chr9	13635087	13635174	Maml2
Distal Intergenic	chr9	14948772	14949272	Izumo1r
Intron (ENSMUST00000082170/ENSMUSG00000074505, intron 2 of 24)	chr9	16114816	16115316	Mtnr1b
3' UTR	chr9	20665864	20666364	Pin1
Intron (ENSMUST00000034692/ENSMUSG00000032172, intron 1 of 5)	chr9	20692029	20692529	Olfm2
Intron (ENSMUST00000034692/ENSMUSG00000032172, intron 1 of 5)	chr9	20703894	20704394	Olfm2
Intron (ENSMUST00000039798/ENSMUSG00000035919, intron 20 of 21)	chr9	22829529	22830029	NA
Distal Intergenic	chr9	24889275	24889775	NA
Intron (ENSMUST00000115247/ENSMUSG00000034275, intron 1 of 14)	chr9	27303518	27304018	Igsf9b
Distal Intergenic	chr9	27568674	27569174	Spata19
Intron (ENSMUST00000073822/ENSMUSG00000062257, intron 3 of 6)	chr9	28888356	28888856	Ntm
Intron (ENSMUST00000073822/ENSMUSG00000062257, intron 3 of 6)	chr9	28888871	28888955	Ntm
Intron (ENSMUST00000075069/ENSMUSG00000059974, intron 4 of 7)	chr9	29040167	29040667	NA
Intron (ENSMUST00000075069/ENSMUSG00000059974, intron 4 of 7)	chr9	29039658	29040158	NA
Intron (ENSMUST00000075069/ENSMUSG00000059974, intron 3 of 7)	chr9	29154408	29154733	Ntm
Intron (ENSMUST00000075069/ENSMUSG00000059974, intron 2 of 7)	chr9	29378562	29379062	Ntm
Intron (ENSMUST00000075069/ENSMUSG00000059974, intron 1 of 7)	chr9	29862237	29862737	Ntm
Intron (ENSMUST00000075069/ENSMUSG00000059974, intron 1 of 7)	chr9	29867310	29867810	Ntm
Distal Intergenic	chr9	30186252	30186752	NA
Distal Intergenic	chr9	30185904	30186238	NA
Intron (ENSMUST00000034533/ENSMUSG00000032034, intron 2 of 3)	chr9	32323620	32323924	Kcnj5
5' UTR	chr9	32322888	32323388	Kcnj5
Distal Intergenic	chr9	33691552	33692052	NA
Intron (ENSMUST00000045091/ENSMUSG00000032036, intron 4 of 16)	chr9	34943042	34943542	NA
Intron (ENSMUST00000045091/ENSMUSG00000032036, intron 5 of 16)	chr9	34945379	34945879	NA
Promoter (<=1kb)	chr9	36821608	36822108	Fez1
Promoter (<=1kb)	chr9	36832474	36832962	Fez1
Intron (ENSMUST00000039674/ENSMUSG00000035934, intron 1 of 12)	chr9	37094135	37094635	Pknox2
Intron (ENSMUST00000039674/ENSMUSG00000035934, intron 1 of 12)	chr9	37104156	37104416	Pknox2
Distal Intergenic	chr9	37460383	37460777	Robo3
Distal Intergenic	chr9	39563252	39563752	Olfr959
Promoter (<=1kb)	chr9	40268958	40269458	Scn3b
Promoter (<=1kb)	chr9	40268559	40268793	Scn3b
Promoter (<=1kb)	chr9	40346447	40346600	Gramd1b
Promoter (<=1kb)	chr9	40392259	40392759	Gramd1b
Distal Intergenic	chr9	40638347	40638774	NA
Distal Intergenic	chr9	40642419	40642919	NA
Promoter (<=1kb)	chr9	40800071	40800351	Hspa8
Intron (ENSMUST00000044155/ENSMUSG00000032020, intron 1 of 13)	chr9	41129694	41130194	Ubash3b
Intron (ENSMUST00000187345/ENSMUSG00000074415, intron 4 of 4)	chr9	41424970	41425470	Mir100hg
Intron (ENSMUST00000187345/ENSMUSG00000074415, intron 4 of 4)	chr9	41425517	41426017	Mir100hg
Promoter (2-3kb)	chr9	42463591	42463908	Tbcel
Intron (ENSMUST00000034515/ENSMUSG00000032017, intron 3 of 18)	chr9	42673208	42673708	Grik4
Intron (ENSMUST00000034515/ENSMUSG00000032017, intron 1 of 18)	chr9	42762272	42762772	Grik4
Distal Intergenic	chr9	43699822	43700322	Nectin1
Distal Intergenic	chr9	43698959	43699459	Nectin1
Distal Intergenic	chr9	43863876	43864376	NA
Distal Intergenic	chr9	43863573	43863673	NA
Distal Intergenic	chr9	43929600	43930100	Gm23326
Distal Intergenic	chr9	43969925	43970425	Gm23326
Intron (ENSMUST00000034592/ENSMUSG00000032087, intron 3 of 32)	chr9	45504785	45505279	4833428L15Rik
Intron (ENSMUST00000034592/ENSMUSG00000032087, intron 3 of 32)	chr9	45617885	45618385	NA
Intron (ENSMUST00000034592/ENSMUSG00000032087, intron 3 of 32)	chr9	45625913	45626413	NA
Intron (ENSMUST00000034592/ENSMUSG00000032087, intron 8 of 32)	chr9	45676499	45676999	NA
Promoter (<=1kb)	chr9	45983473	45983973	Pafah1b2
Promoter (2-3kb)	chr9	46309002	46309502	4931429L15Rik
Distal Intergenic	chr9	46702251	46702751	Gm22805
Distal Intergenic	chr9	46814674	46815174	2900052N01Rik
Distal Intergenic	chr9	47057777	47058277	Gm4791
Intron (ENSMUST00000034581/ENSMUSG00000032076, intron 1 of 8)	chr9	47568341	47568841	Cadm1
Distal Intergenic	chr9	47864116	47864616	Cadm1
Distal Intergenic	chr9	47936085	47936585	Nxpe2
Distal Intergenic	chr9	48087566	48088066	Nxpe2
Intron (ENSMUST00000114476/ENSMUSG00000039542, intron 1 of 15)	chr9	49606324	49606824	Ncam1
Promoter (<=1kb)	chr9	50727886	50728386	Dixdc1
Promoter (<=1kb)	chr9	50727534	50727702	Dixdc1
Distal Intergenic	chr9	51204561	51205023	Pou2af1
Distal Intergenic	chr9	51205059	51205458	Pou2af1
Distal Intergenic	chr9	52255699	52256143	Gm25562
Promoter (<=1kb)	chr9	52679545	52680044	AI593442
Distal Intergenic	chr9	53743374	53743655	Slc35f2
Intron (ENSMUST00000034862/ENSMUSG00000032313, intron 8 of 10)	chr9	55426760	55427259	Etfa
Distal Intergenic	chr9	55447410	55447910	Etfa
Intron (ENSMUST00000034866/ENSMUSG00000032314, intron 11 of 11)	chr9	55455548	55455932	Etfa
Intron (ENSMUST00000061552/ENSMUSG00000074305, intron 2 of 6)	chr9	56365397	56365839	NA
Exon (ENSMUST00000167670/ENSMUSG00000004661, exon 3 of 3)	chr9	57808734	57809234	Arid3b
Promoter (1-2kb)	chr9	58043485	58043985	Ccdc33
Intron (ENSMUST00000042205/ENSMUSG00000037716, intron 11 of 18)	chr9	58054002	58054502	Stra6
Intron (ENSMUST00000042205/ENSMUSG00000037716, intron 11 of 18)	chr9	58055338	58055838	Stra6
Promoter (2-3kb)	chr9	58060662	58061162	Stra6
Distal Intergenic	chr9	58174652	58175152	Islr
Promoter (<=1kb)	chr9	58202588	58202752	Islr2
Promoter (<=1kb)	chr9	58202011	58202511	Islr2
Distal Intergenic	chr9	58375255	58375755	1700072B07Rik
Distal Intergenic	chr9	58374789	58375131	1700072B07Rik
Intron (ENSMUST00000098660/ENSMUSG00000032289, intron 7 of 17)	chr9	60181524	60182024	Thsd4
Distal Intergenic	chr9	60902365	60902865	NA
Distal Intergenic	chr9	60901523	60902023	NA
Distal Intergenic	chr9	61111627	61112106	NA
Distal Intergenic	chr9	61112504	61113004	NA
Distal Intergenic	chr9	61239229	61239729	NA
Distal Intergenic	chr9	61241350	61241777	NA
Distal Intergenic	chr9	61261855	61262355	NA
Promoter (2-3kb)	chr9	61377719	61378184	Tle3
Intron (ENSMUST00000034820/ENSMUSG00000032280, intron 4 of 19)	chr9	61380408	61380908	Tle3
Distal Intergenic	chr9	61711302	61711802	Rplp1
Distal Intergenic	chr9	61745282	61745782	Rplp1
Distal Intergenic	chr9	62162775	62163204	Glce
Distal Intergenic	chr9	62312994	62313494	Anp32a
Intron (ENSMUST00000034920/ENSMUSG00000058444, intron 21 of 21)	chr9	63183176	63183629	Skor1
Intron (ENSMUST00000068967/ENSMUSG00000036466, intron 9 of 24)	chr9	64654647	64655147	Megf11
Distal Intergenic	chr9	65027253	65027681	Dpp8
Intron (ENSMUST00000034961/ENSMUSG00000032394, intron 2 of 13)	chr9	65175800	65176300	NA
Intron (ENSMUST00000034961/ENSMUSG00000032394, intron 2 of 13)	chr9	65176341	65176461	NA
Intron (ENSMUST00000034961/ENSMUSG00000032394, intron 2 of 13)	chr9	65175320	65175624	NA
Distal Intergenic	chr9	65456530	65457030	Spg21
Distal Intergenic	chr9	65661443	65661943	Oaz2
3' UTR	chr9	65660000	65660500	Oaz2
Intron (ENSMUST00000159109/ENSMUSG00000040524, intron 1 of 9)	chr9	65803311	65803811	Zfp609
Intron (ENSMUST00000034946/ENSMUSG00000032382, intron 1 of 14)	chr9	66116838	66117328	Snx1
Promoter (<=1kb)	chr9	68655141	68655581	Rora
Intron (ENSMUST00000034766/ENSMUSG00000032238, intron 1 of 10)	chr9	68940691	68941191	NA
Intron (ENSMUST00000183507/ENSMUSG00000098875, intron 3 of 3)	chr9	73242474	73242974	Gm27211
Intron (ENSMUST00000055879/ENSMUSG00000044976, intron 19 of 19)	chr9	74277669	74278169	Wdr72
Intron (ENSMUST00000055879/ENSMUSG00000044976, intron 19 of 19)	chr9	74278308	74278808	Wdr72
Intron (ENSMUST00000055879/ENSMUSG00000044976, intron 19 of 19)	chr9	74277182	74277447	Wdr72
Intron (ENSMUST00000034699/ENSMUSG00000032181, intron 10 of 11)	chr9	75654095	75654549	NA
Promoter (<=1kb)	chr9	76014978	76015478	Hmgcll1
Intron (ENSMUST00000001402/ENSMUSG00000001366, intron 2 of 12)	chr9	78102885	78103385	Fbxo9
Distal Intergenic	chr9	78516140	78516486	Eef1a1
Distal Intergenic	chr9	78527745	78528245	Eef1a1
Promoter (<=1kb)	chr9	81632362	81632380	D430036J16Rik
Intron (ENSMUST00000181794/ENSMUSG00000097241, intron 2 of 2)	chr9	81848840	81849277	NA
Distal Intergenic	chr9	82540421	82540753	NA
Promoter (2-3kb)	chr9	83551113	83551542	Sh3bgrl2
Promoter (<=1kb)	chr9	86880266	86880766	Snap91
Promoter (<=1kb)	chr9	86879451	86879951	Snap91
Distal Intergenic	chr9	87682126	87682474	NA
Promoter (<=1kb)	chr9	88438384	88438639	Snx14
Distal Intergenic	chr9	93097968	93098460	1700034K08Rik
Distal Intergenic	chr9	94575974	94576474	Dipk2a
Distal Intergenic	chr9	95338493	95338989	Chst2
3' UTR	chr9	96944363	96944863	Spsb4
Intron (ENSMUST00000055433/ENSMUSG00000046997, intron 2 of 2)	chr9	96945049	96945065	Spsb4
3' UTR	chr9	96943860	96944318	Spsb4
Promoter (1-2kb)	chr9	96969681	96970181	Spsb4
Promoter (<=1kb)	chr9	99243892	99244323	NA
Distal Intergenic	chr9	100194729	100195167	NA
Distal Intergenic	chr9	100277594	100278094	NA
Distal Intergenic	chr9	100278169	100278437	NA
Intron (ENSMUST00000035148/ENSMUSG00000032548, intron 12 of 13)	chr9	103083291	103083791	Rab6b
Intron (ENSMUST00000189066/ENSMUSG00000042757, intron 2 of 5)	chr9	103719971	103720471	Tmem108
Intron (ENSMUST00000057742/ENSMUSG00000032564, intron 2 of 15)	chr9	104814133	104814585	NA
3' UTR	chr9	105313185	105313685	NA
Intron (ENSMUST00000038648/ENSMUSG00000035032, intron 2 of 15)	chr9	105379731	105380231	Nek11
Intron (ENSMUST00000038648/ENSMUSG00000035032, intron 2 of 15)	chr9	105379588	105379686	Nek11
Intron (ENSMUST00000046735/ENSMUSG00000040813, intron 5 of 5)	chr9	106659349	106659826	Grm2
Promoter (2-3kb)	chr9	106660789	106661289	Tex264
Intron (ENSMUST00000010210/ENSMUSG00000010066, intron 1 of 37)	chr9	107417036	107417536	NA
Promoter (<=1kb)	chr9	108062016	108062516	Rnf123
Promoter (<=1kb)	chr9	108062723	108063223	Rnf123
Promoter (<=1kb)	chr9	108492074	108492574	Usp19
Promoter (<=1kb)	chr9	108824656	108825156	NA
Promoter (<=1kb)	chr9	110116785	110117041	NA
Promoter (2-3kb)	chr9	111068904	111069404	Rp31-ps19
Intron (ENSMUST00000111879/ENSMUSG00000032500, intron 1 of 4)	chr9	111460331	111460831	Dclk3
Intron (ENSMUST00000035085/ENSMUSG00000032503, intron 17 of 18)	chr9	112074835	112075335	Mir128-2
Intron (ENSMUST00000035085/ENSMUSG00000032503, intron 17 of 18)	chr9	112074287	112074787	Mir128-2
Promoter (<=1kb)	chr9	112235261	112235761	Arpp21
Promoter (<=1kb)	chr9	112235170	112235175	Arpp21
Promoter (<=1kb)	chr9	114516137	114516637	NA
Promoter (<=1kb)	chr9	114563547	114564047	Trim71
Distal Intergenic	chr9	116354352	116354852	Tgfbr2
Distal Intergenic	chr9	116468313	116468813	Tgfbr2
Intron (ENSMUST00000044901/ENSMUSG00000039607, intron 1 of 12)	chr9	117153811	117154263	NA
Promoter (<=1kb)	chr9	117872262	117872762	NA
Distal Intergenic	chr9	118370564	118371064	NA
Promoter (2-3kb)	chr9	119575565	119576065	Scn5a
Intron (ENSMUST00000047687/ENSMUSG00000041608, intron 3 of 10)	chr9	120544520	120545020	Entpd3
Intron (ENSMUST00000169176/ENSMUSG00000040936, intron 1 of 2)	chr9	120994194	120994694	Ctnnb1
Intron (ENSMUST00000169176/ENSMUSG00000040936, intron 1 of 2)	chr9	120993333	120993402	Ctnnb1
Intron (ENSMUST00000126851/ENSMUSG00000079235, intron 3 of 5)	chr9	121804211	121804711	Ccdc13
Promoter (<=1kb)	chr9	121810419	121810919	Ccdc13
Promoter (<=1kb)	chr9	121811048	121811336	Ccdc13
Promoter (<=1kb)	chr9	122572149	122572649	9530059O14Rik
Promoter (<=1kb)	chr10	5550208	5550442	Syne1
Distal Intergenic	chr10	6485319	6485819	Oprm1
Distal Intergenic	chr10	8921057	8921557	Sash1
Intron (ENSMUST00000015645/ENSMUSG00000015501, intron 2 of 8)	chr10	14096053	14096517	NA
Intron (ENSMUST00000015645/ENSMUSG00000015501, intron 6 of 8)	chr10	14139801	14140301	NA
Distal Intergenic	chr10	14333177	14333677	NA
Distal Intergenic	chr10	14332531	14333031	NA
Intron (ENSMUST00000037341/ENSMUSG00000039835, intron 1 of 6)	chr10	18463377	18463877	Nhsl1
Exon (ENSMUST00000019999/ENSMUSG00000019852, exon 15 of 34)	chr10	18630429	18630929	Hebp2
Exon (ENSMUST00000019999/ENSMUSG00000019852, exon 13 of 34)	chr10	18635474	18635974	Hebp2
Promoter (<=1kb)	chr10	18743758	18744166	Arfgef3
Intron (ENSMUST00000095806/ENSMUSG00000071369, intron 3 of 29)	chr10	20021269	20021769	Map3k5
Intron (ENSMUST00000020165/ENSMUSG00000019990, intron 2 of 12)	chr10	20528961	20529461	NA
Distal Intergenic	chr10	21776056	21776380	NA
Distal Intergenic	chr10	21776384	21776831	NA
Distal Intergenic	chr10	21824381	21824881	NA
Distal Intergenic	chr10	21824923	21825123	NA
Intron (ENSMUST00000074366/ENSMUSG00000010461, intron 2 of 18)	chr10	23271066	23271500	Eya4
Promoter (<=1kb)	chr10	24108471	24108971	Taar9
Distal Intergenic	chr10	25017823	25018323	NA
Distal Intergenic	chr10	25018747	25019213	NA
Intron (ENSMUST00000039557/ENSMUSG00000039031, intron 1 of 14)	chr10	26827242	26827595	Arhgap18
Intron (ENSMUST00000166468/ENSMUSG00000019889, intron 7 of 31)	chr10	28446131	28446481	Themis
Promoter (<=1kb)	chr10	29143437	29143937	Soga3
Intron (ENSMUST00000081989/ENSMUSG00000063760, intron 1 of 5)	chr10	31592875	31593375	Rnf217
Promoter (<=1kb)	chr10	34095235	34095735	Calhm5
Promoter (<=1kb)	chr10	34095863	34096363	Calhm5
Intron (ENSMUST00000047885/ENSMUSG00000039480, intron 8 of 11)	chr10	34316722	34317088	Nt5dc1
Intron (ENSMUST00000047885/ENSMUSG00000039480, intron 8 of 11)	chr10	34317134	34317626	Nt5dc1
Distal Intergenic	chr10	34701880	34702380	Frk
Distal Intergenic	chr10	38886490	38886933	Rfpl4b
Promoter (<=1kb)	chr10	39370242	39370566	Fyn
Intron (ENSMUST00000063091/ENSMUSG00000019843, intron 1 of 13)	chr10	39389611	39390111	Fyn
Intron (ENSMUST00000019987/ENSMUSG00000019842, intron 2 of 8)	chr10	39629147	39629647	Traf3ip2
Intron (ENSMUST00000092566/ENSMUSG00000019838, intron 1 of 5)	chr10	40113152	40113652	Gm25613
Promoter (1-2kb)	chr10	42903516	42904016	Scml4
Intron (ENSMUST00000063063/ENSMUSG00000044770, intron 7 of 8)	chr10	42951097	42951597	Scml4
Intron (ENSMUST00000040275/ENSMUSG00000038248, intron 5 of 6)	chr10	43036602	43037102	Scml4
3' UTR	chr10	43439970	43440415	NA
Intron (ENSMUST00000175658/ENSMUSG00000019848, intron 1 of 2)	chr10	45193467	45193967	Popdc3
Intron (ENSMUST00000019994/ENSMUSG00000019848, intron 1 of 3)	chr10	45306594	45307094	Gm15934
Intron (ENSMUST00000095715/ENSMUSG00000071317, intron 7 of 7)	chr10	45366892	45367392	Bves
Distal Intergenic	chr10	45486192	45486692	Lin28b
Distal Intergenic	chr10	45485744	45486071	Lin28b
Distal Intergenic	chr10	46072674	46073131	NA
Promoter (<=1kb)	chr10	52381250	52381670	Gopc
Distal Intergenic	chr10	53429749	53430249	NA
Distal Intergenic	chr10	54173799	54174299	Gm16998
Promoter (1-2kb)	chr10	59798202	59798702	Gm17059
Promoter (<=1kb)	chr10	59800109	59800609	Gm17059
Promoter (<=1kb)	chr10	60106186	60106410	Spock2
Intron (ENSMUST00000121820/ENSMUSG00000058297, intron 1 of 10)	chr10	60109880	60110380	Spock2
Distal Intergenic	chr10	60860414	60860914	Unc5b
Promoter (<=1kb)	chr10	60922655	60923155	Mir6408
Distal Intergenic	chr10	60981711	60982211	Mir466j
Intron (ENSMUST00000049242/ENSMUSG00000037151, intron 4 of 4)	chr10	61549943	61550443	NA
Intron (ENSMUST00000049242/ENSMUSG00000037151, intron 4 of 4)	chr10	61550542	61550904	NA
Promoter (2-3kb)	chr10	63063907	63064310	Pbld2
Distal Intergenic	chr10	66565340	66565797	NA
Distal Intergenic	chr10	66933777	66934255	NA
Distal Intergenic	chr10	67798880	67799380	Zfp365
Distal Intergenic	chr10	67965752	67966120	Rtkn2
Promoter (<=1kb)	chr10	68025653	68026153	NA
Distal Intergenic	chr10	68800303	68800802	Tmem26
Distal Intergenic	chr10	68933764	68934154	Gm24172
Distal Intergenic	chr10	69021073	69021573	Gm24172
Promoter (1-2kb)	chr10	69535492	69535992	Ank3
Intron (ENSMUST00000047061/ENSMUSG00000069601, intron 1 of 16)	chr10	69721059	69721559	Ank3
Promoter (<=1kb)	chr10	70599390	70599890	Phyhipl
Intron (ENSMUST00000014473/ENSMUSG00000014329, intron 9 of 21)	chr10	70952331	70952831	Bicc1
Distal Intergenic	chr10	72132368	72132868	NA
Promoter (<=1kb)	chr10	72655134	72655634	Zwint
Promoter (<=1kb)	chr10	72654567	72655067	Zwint
Distal Intergenic	chr10	74852234	74852734	NA
Distal Intergenic	chr10	75056150	75056650	Bcr
Intron (ENSMUST00000164107/ENSMUSG00000009681, intron 1 of 22)	chr10	75100315	75100815	Bcr
Exon (ENSMUST00000164107/ENSMUSG00000009681, exon 11 of 23)	chr10	75157147	75157647	Specc1l
Intron (ENSMUST00000001148/ENSMUSG00000001120, intron 1 of 15)	chr10	76939022	76939479	Pcbp3
Promoter (2-3kb)	chr10	76963950	76964450	Pcbp3
Promoter (<=1kb)	chr10	76983427	76983927	NA
Intron (ENSMUST00000046945/ENSMUSG00000035863, intron 6 of 8)	chr10	79814253	79814739	Misp
Promoter (<=1kb)	chr10	80165697	80166067	Cirbp
Distal Intergenic	chr10	80208741	80209241	Pwwp3a
Distal Intergenic	chr10	80470648	80470958	NA
Exon (ENSMUST00000053986/ENSMUSG00000051067, exon 2 of 2)	chr10	80835522	80836022	Mir1982
Promoter (2-3kb)	chr10	81403436	81403936	Nfic
Distal Intergenic	chr10	83852139	83852639	1500009L16Rik
Promoter (<=1kb)	chr10	86498013	86498513	Syn3
Promoter (1-2kb)	chr10	86497708	86497847	Syn3
Distal Intergenic	chr10	87823043	87823491	NA
Intron (ENSMUST00000020251/ENSMUSG00000035311, intron 18 of 20)	chr10	88439696	88440185	Gnptab
Intron (ENSMUST00000182419/ENSMUSG00000035189, intron 3 of 10)	chr10	89282328	89282828	Ano4
Promoter (<=1kb)	chr10	89621210	89621710	Slc17a8
Promoter (<=1kb)	chr10	89872988	89873227	Anks1b
Intron (ENSMUST00000099368/ENSMUSG00000058589, intron 12 of 17)	chr10	90380762	90381222	NA
Intron (ENSMUST00000099364/ENSMUSG00000058589, intron 3 of 11)	chr10	90715449	90715947	Anks1b
Distal Intergenic	chr10	97235607	97236107	Dcn
Distal Intergenic	chr10	97771592	97772092	Gm25658
3' UTR	chr10	100603447	100603947	1700017N19Rik
Intron (ENSMUST00000041162/ENSMUSG00000056912, intron 6 of 12)	chr10	100604198	100604698	1700017N19Rik
Intron (ENSMUST00000061506/ENSMUSG00000036019, intron 4 of 11)	chr10	105339734	105340234	NA
5' UTR	chr10	108690968	108691450	Syt1
Intron (ENSMUST00000064054/ENSMUSG00000035864, intron 3 of 10)	chr10	108767387	108767882	Syt1
Intron (ENSMUST00000064054/ENSMUSG00000035864, intron 2 of 10)	chr10	108831764	108832264	Syt1
Intron (ENSMUST00000064054/ENSMUSG00000035864, intron 2 of 10)	chr10	108855936	108856414	Syt1
Distal Intergenic	chr10	111388222	111388611	Nap1l1
Intron (ENSMUST00000006949/ENSMUSG00000006764, intron 8 of 10)	chr10	115107988	115108324	Tph2
Intron (ENSMUST00000020374/ENSMUSG00000020166, intron 3 of 4)	chr10	116518706	116519206	NA
Intron (ENSMUST00000048229/ENSMUSG00000034057, intron 10 of 24)	chr10	116828106	116828606	Myrfl
Distal Intergenic	chr10	119012548	119013026	1700064J06Rik
Distal Intergenic	chr10	119075934	119076434	1700064J06Rik
Intron (ENSMUST00000041962/ENSMUSG00000034813, intron 1 of 22)	chr10	119630329	119630829	NA
Intron (ENSMUST00000041962/ENSMUSG00000034813, intron 1 of 22)	chr10	119630931	119631431	NA
Intron (ENSMUST00000041962/ENSMUSG00000034813, intron 1 of 22)	chr10	119645309	119645412	NA
Intron (ENSMUST00000041962/ENSMUSG00000034813, intron 1 of 22)	chr10	119644300	119644800	NA
Intron (ENSMUST00000041962/ENSMUSG00000034813, intron 1 of 22)	chr10	119725425	119725802	Grip1os2
Intron (ENSMUST00000041962/ENSMUSG00000034813, intron 1 of 22)	chr10	119802244	119802744	Grip1
Exon (ENSMUST00000020439/ENSMUSG00000020218, exon 8 of 10)	chr10	121095943	121096407	Wif1
Exon (ENSMUST00000020439/ENSMUSG00000020218, exon 9 of 10)	chr10	121096443	121096943	Wif1
Promoter (<=1kb)	chr10	121310140	121310640	Tbc1d30
Intron (ENSMUST00000020322/ENSMUSG00000020121, intron 3 of 21)	chr10	121918923	121919384	Srgap1
Intron (ENSMUST00000067918/ENSMUSG00000034613, intron 6 of 9)	chr10	122881399	122881899	Ppm1h
Intron (ENSMUST00000067918/ENSMUSG00000034613, intron 6 of 9)	chr10	122881922	122882011	Ppm1h
Distal Intergenic	chr10	124803875	124804375	NA
Distal Intergenic	chr10	125367421	125367921	Slc16a7
Distal Intergenic	chr10	126718412	126718817	Mir378d
Distal Intergenic	chr10	126912829	126913329	Atp23
Distal Intergenic	chr10	127511601	127511918	Ndufa4l2
Promoter (<=1kb)	chr10	128524872	128525372	NA
Promoter (<=1kb)	chr11	3864258	3864758	Osbp2
Promoter (1-2kb)	chr11	4625829	4626329	Gm11961
Promoter (<=1kb)	chr11	4946942	4947442	Nefh
Promoter (1-2kb)	chr11	6603846	6604346	Nacad
Promoter (<=1kb)	chr11	6605484	6605984	Nacad
Promoter (<=1kb)	chr11	6604847	6605347	Nacad
Distal Intergenic	chr11	6890056	6890556	NA
Distal Intergenic	chr11	6895415	6895915	NA
Distal Intergenic	chr11	6925986	6926486	NA
Promoter (1-2kb)	chr11	19926280	19926651	Spred2
Distal Intergenic	chr11	20038516	20039016	Actr2
Distal Intergenic	chr11	23996234	23996646	NA
Distal Intergenic	chr11	26981202	26981643	NA
Intron (ENSMUST00000042534/ENSMUSG00000032878, intron 2 of 3)	chr11	28484224	28484724	Ccdc85a
Intron (ENSMUST00000006629/ENSMUSG00000020315, intron 2 of 35)	chr11	30205392	30205891	Sptbn1
Distal Intergenic	chr11	31843809	31844309	NA
Intron (ENSMUST00000020537/ENSMUSG00000020297, intron 2 of 4)	chr11	32011101	32011509	Nsg2
Distal Intergenic	chr11	32162097	32162597	Gm12109
Distal Intergenic	chr11	32161851	32161879	Gm12109
Promoter (2-3kb)	chr11	32585972	32586379	Stk10
Promoter (1-2kb)	chr11	32643979	32644457	Fbxw11
Intron (ENSMUST00000065970/ENSMUSG00000053519, intron 1 of 7)	chr11	33658095	33658595	NA
Intron (ENSMUST00000065970/ENSMUSG00000053519, intron 1 of 7)	chr11	33659274	33659774	NA
Promoter (1-2kb)	chr11	34297658	34298158	NA
Intron (ENSMUST00000093192/ENSMUSG00000069911, intron 1 of 4)	chr11	34344251	34344751	Insyn2b
Intron (ENSMUST00000069837/ENSMUSG00000056427, intron 26 of 35)	chr11	35664955	35665455	Mir218-2
Promoter (2-3kb)	chr11	35878156	35878656	Wwc1
Promoter (2-3kb)	chr11	35878051	35878096	Wwc1
Intron (ENSMUST00000018993/ENSMUSG00000018849, intron 1 of 22)	chr11	35927195	35927632	Wwc1
Intron (ENSMUST00000057207/ENSMUSG00000049336, intron 9 of 28)	chr11	36161672	36162172	NA
Distal Intergenic	chr11	37960056	37960556	NA
Distal Intergenic	chr11	40555135	40555635	Gm12136
Intron (ENSMUST00000081265/ENSMUSG00000057098, intron 6 of 15)	chr11	44739572	44739996	NA
Intron (ENSMUST00000081265/ENSMUSG00000057098, intron 6 of 15)	chr11	44831305	44831805	Ebf1
Intron (ENSMUST00000081265/ENSMUSG00000057098, intron 6 of 15)	chr11	44837560	44838060	Ebf1
Exon (ENSMUST00000195753/ENSMUSG00000104099, exon 2 of 2)	chr11	45274618	45275070	Gm12161
Distal Intergenic	chr11	45331496	45331996	NA
Distal Intergenic	chr11	45351296	45351796	NA
Distal Intergenic	chr11	45515093	45515164	NA
Distal Intergenic	chr11	45514418	45514918	NA
Distal Intergenic	chr11	45701638	45702112	Gm22284
Distal Intergenic	chr11	45921504	45922004	Lsm11
Distal Intergenic	chr11	45922045	45922268	Lsm11
Intron (ENSMUST00000093165/ENSMUSG00000020340, intron 26 of 30)	chr11	46218533	46219033	Fndc9
Intron (ENSMUST00000093165/ENSMUSG00000020340, intron 2 of 30)	chr11	46290986	46291486	Cyfip2
Distal Intergenic	chr11	48620201	48620698	NA
Distal Intergenic	chr11	52561343	52561843	LOC118567943
Distal Intergenic	chr11	52560764	52561264	LOC118567943
Distal Intergenic	chr11	52569664	52570164	LOC118567943
Distal Intergenic	chr11	52578483	52578744	LOC118567943
Intron (ENSMUST00000036796/ENSMUSG00000036264, intron 3 of 15)	chr11	52857162	52857662	Fstl4
Intron (ENSMUST00000036796/ENSMUSG00000036264, intron 3 of 15)	chr11	52904046	52904546	Fstl4
Promoter (<=1kb)	chr11	53431289	53431601	Gdf9
Promoter (<=1kb)	chr11	59191589	59192089	Guk1
Distal Intergenic	chr11	60094117	60094617	NA
Intron (ENSMUST00000064190/ENSMUSG00000062115, intron 2 of 5)	chr11	60161131	60161631	Rai1
Promoter (<=1kb)	chr11	60175881	60176381	Rai1
Intron (ENSMUST00000064019/ENSMUSG00000000538, intron 2 of 12)	chr11	60278172	60278639	NA
Intron (ENSMUST00000064019/ENSMUSG00000000538, intron 1 of 12)	chr11	60311241	60311741	NA
Intron (ENSMUST00000064019/ENSMUSG00000000538, intron 1 of 12)	chr11	60310497	60310907	NA
Intron (ENSMUST00000064019/ENSMUSG00000000538, intron 1 of 12)	chr11	60320311	60320811	NA
Intron (ENSMUST00000001063/ENSMUSG00000001036, intron 1 of 9)	chr11	61574766	61575138	Epn2
Intron (ENSMUST00000049091/ENSMUSG00000042148, intron 5 of 6)	chr11	63990715	63991215	NA
Intron (ENSMUST00000049091/ENSMUSG00000042148, intron 5 of 6)	chr11	63990232	63990602	NA
Distal Intergenic	chr11	64554916	64555416	NA
Promoter (<=1kb)	chr11	65058663	65059163	Arhgap44
Intron (ENSMUST00000101042/ENSMUSG00000020542, intron 1 of 9)	chr11	65212297	65212797	Myocd
Distal Intergenic	chr11	66858592	66859092	Pirt
Promoter (<=1kb)	chr11	66911698	66912198	Pirt
Intron (ENSMUST00000127166/ENSMUSG00000085683, intron 1 of 1)	chr11	66961996	66962470	Tmem238l
Promoter (<=1kb)	chr11	68036566	68037066	NA
Distal Intergenic	chr11	71475199	71475699	NA
Intron (ENSMUST00000021168/ENSMUSG00000020811, intron 5 of 8)	chr11	71779794	71780293	Wscd1
Intron (ENSMUST00000021168/ENSMUSG00000020811, intron 5 of 8)	chr11	71781793	71782264	Wscd1
Promoter (<=1kb)	chr11	74869559	74870059	Sgsm2
Promoter (<=1kb)	chr11	74869042	74869542	Sgsm2
Promoter (1-2kb)	chr11	74870910	74871410	Sgsm2
Promoter (<=1kb)	chr11	75193500	75194000	Rtn4rl1
Intron (ENSMUST00000102514/ENSMUSG00000045287, intron 1 of 1)	chr11	75201268	75201768	Rtn4rl1
Promoter (<=1kb)	chr11	76179033	76179188	Vps53
Distal Intergenic	chr11	76705080	76705580	Trarg1
Intron (ENSMUST00000037912/ENSMUSG00000037926, intron 2 of 14)	chr11	77377278	77377778	Ssh2
Exon (ENSMUST00000100802/ENSMUSG00000037857, exon 2 of 4)	chr11	77692551	77693051	Nufip2
Intron (ENSMUST00000142739/ENSMUSG00000017376, intron 1 of 10)	chr11	78643369	78643869	Nlk
Intron (ENSMUST00000018478/ENSMUSG00000018334, intron 1 of 18)	chr11	79102689	79103189	Ksr1
Intron (ENSMUST00000017783/ENSMUSG00000017639, intron 1 of 14)	chr11	79605391	79605891	Gm23293
Promoter (1-2kb)	chr11	79621095	79621595	Rab11fip4os1
3' UTR	chr11	80484103	80484603	Cdk5r1
Intron (ENSMUST00000041065/ENSMUSG00000035441, intron 21 of 21)	chr11	80504024	80504524	C030013C21Rik
Intron (ENSMUST00000021045/ENSMUSG00000020704, intron 1 of 9)	chr11	81055733	81056015	NA
Intron (ENSMUST00000021045/ENSMUSG00000020704, intron 1 of 9)	chr11	81121244	81121744	Asic2
Promoter (2-3kb)	chr11	81988223	81988723	NA
Intron (ENSMUST00000138333/ENSMUSG00000020702, intron 7 of 10)	chr11	82226986	82227486	Ccl1
Intron (ENSMUST00000138333/ENSMUSG00000020702, intron 7 of 10)	chr11	82237390	82237783	Ccl1
Intron (ENSMUST00000138333/ENSMUSG00000020702, intron 2 of 10)	chr11	82295409	82295909	Ccl1
Intron (ENSMUST00000138333/ENSMUSG00000020702, intron 2 of 10)	chr11	82296896	82297396	Ccl1
Distal Intergenic	chr11	82329671	82330128	Ccl1
Intron (ENSMUST00000071152/ENSMUSG00000020696, intron 1 of 7)	chr11	82850195	82850695	Rffl
Intron (ENSMUST00000071152/ENSMUSG00000020696, intron 1 of 7)	chr11	82849869	82850183	Rffl
Intron (ENSMUST00000071152/ENSMUSG00000020696, intron 1 of 7)	chr11	82851479	82851979	Rffl
Intron (ENSMUST00000071152/ENSMUSG00000020696, intron 1 of 7)	chr11	82852016	82852069	Rffl
Intron (ENSMUST00000018841/ENSMUSG00000018697, intron 12 of 12)	chr11	84432692	84433162	Aatf
Distal Intergenic	chr11	86445237	86445737	Gm26439
Promoter (<=1kb)	chr11	87763519	87764019	Tspoap1
Distal Intergenic	chr11	88215421	88215921	Mrps23
Promoter (<=1kb)	chr11	89059918	89060418	Dgke
Distal Intergenic	chr11	89734276	89734776	Ankfn1
Distal Intergenic	chr11	90722269	90722769	Tom1l1
Distal Intergenic	chr11	91057157	91057657	4930405D11Rik
Intron (ENSMUST00000042943/ENSMUSG00000056158, intron 3 of 9)	chr11	93271991	93272323	NA
Intron (ENSMUST00000042943/ENSMUSG00000056158, intron 5 of 9)	chr11	93549078	93549578	Gm11502
Exon (ENSMUST00000038696/ENSMUSG00000038976, exon 5 of 10)	chr11	95000997	95001497	Ppp1r9b
Promoter (<=1kb)	chr11	96767068	96767369	NA
Promoter (<=1kb)	chr11	97050486	97050986	Osbpl7
Promoter (2-3kb)	chr11	97523983	97524403	NA
Distal Intergenic	chr11	99310806	99311214	NA
3' UTR	chr11	99428643	99428934	Krt12
Promoter (1-2kb)	chr11	100403359	100403859	NA
Promoter (1-2kb)	chr11	101477235	101477610	NA
Promoter (<=1kb)	chr11	102763091	102763591	Adam11
Intron (ENSMUST00000100330/ENSMUSG00000053580, intron 2 of 25)	chr11	105656105	105656446	Tanc2
Promoter (1-2kb)	chr11	105874310	105874810	Gm11653
Promoter (<=1kb)	chr11	106037377	106037569	Dcaf7
Intron (ENSMUST00000021066/ENSMUSG00000020723, intron 1 of 3)	chr11	107768357	107768857	Gm11650
Promoter (2-3kb)	chr11	107917628	107918128	Cacng5
Distal Intergenic	chr11	109201933	109202433	Gm11658
Intron (ENSMUST00000020920/ENSMUSG00000020599, intron 17 of 18)	chr11	109232742	109233135	Rgs9
Intron (ENSMUST00000020928/ENSMUSG00000020604, intron 4 of 13)	chr11	109495486	109495986	Gm22378
Intron (ENSMUST00000020928/ENSMUSG00000020604, intron 4 of 13)	chr11	109494983	109495271	Gm22378
Distal Intergenic	chr11	111890012	111890512	NA
Distal Intergenic	chr11	113223858	113224358	4732490B19Rik
Intron (ENSMUST00000042657/ENSMUSG00000041654, intron 6 of 10)	chr11	113377228	113377572	NA
Intron (ENSMUST00000041627/ENSMUSG00000041592, intron 1 of 44)	chr11	114044327	114044827	Sdk2
Intron (ENSMUST00000041627/ENSMUSG00000041592, intron 1 of 44)	chr11	114044844	114045342	Sdk2
Promoter (2-3kb)	chr11	114446243	114446717	4932435O22Rik
Distal Intergenic	chr11	114510881	114511381	4932435O22Rik
Intron (ENSMUST00000069325/ENSMUSG00000034706, intron 6 of 12)	chr11	114741429	114741929	Dnai2
Distal Intergenic	chr11	114873109	114873609	Gprc5c
Distal Intergenic	chr11	115083899	115084399	Rab37
Promoter (1-2kb)	chr11	115319807	115320215	Ush1g
Promoter (<=1kb)	chr11	116494560	116495060	Prpsap1
Distal Intergenic	chr11	117020288	117020788	NA
Distal Intergenic	chr11	117030982	117031063	NA
Distal Intergenic	chr11	117367951	117368451	Septin9
Promoter (<=1kb)	chr11	117653932	117654189	Tnrc6c
Intron (ENSMUST00000017576/ENSMUSG00000025576, intron 4 of 14)	chr11	118544519	118545019	Rbfox3
Intron (ENSMUST00000017576/ENSMUSG00000025576, intron 4 of 14)	chr11	118599862	118600362	Rbfox3
Intron (ENSMUST00000017576/ENSMUSG00000025576, intron 4 of 14)	chr11	118600561	118600778	Rbfox3
Intron (ENSMUST00000017576/ENSMUSG00000025576, intron 3 of 14)	chr11	118627909	118628065	Rbfox3
Intron (ENSMUST00000017576/ENSMUSG00000025576, intron 1 of 14)	chr11	118874445	118874945	NA
Distal Intergenic	chr11	118919777	118920223	Rbfox3
Distal Intergenic	chr11	118966282	118966782	Enpp7
Intron (ENSMUST00000135630/ENSMUSG00000087675, intron 1 of 3)	chr11	119558127	119558486	Gm11762
Intron (ENSMUST00000135630/ENSMUSG00000087675, intron 1 of 3)	chr11	119557567	119558067	Gm11762
Intron (ENSMUST00000135630/ENSMUSG00000087675, intron 1 of 3)	chr11	119558900	119559303	Gm11762
Exon (ENSMUST00000135630/ENSMUSG00000087675, exon 2 of 4)	chr11	119565386	119565886	Gm11762
Intron (ENSMUST00000135630/ENSMUSG00000087675, intron 2 of 3)	chr11	119566068	119566144	Gm11762
Exon (ENSMUST00000135630/ENSMUSG00000087675, exon 4 of 4)	chr11	119568989	119569384	Gm11762
Intron (ENSMUST00000026671/ENSMUSG00000025583, intron 9 of 33)	chr11	119807242	119807742	Rptor
Distal Intergenic	chr11	120206297	120206797	NA
Distal Intergenic	chr11	120357649	120358149	Fscn2
Promoter (<=1kb)	chr11	121817028	121817491	NA
Intron (ENSMUST00000020958/ENSMUSG00000020627, intron 2 of 13)	chr12	5215748	5216248	Klhl29
Intron (ENSMUST00000020958/ENSMUSG00000020627, intron 2 of 13)	chr12	5216250	5216546	Klhl29
Intron (ENSMUST00000020958/ENSMUSG00000020627, intron 1 of 13)	chr12	5331757	5332257	Klhl29
Intron (ENSMUST00000020958/ENSMUSG00000020627, intron 1 of 13)	chr12	5332553	5332607	Klhl29
Distal Intergenic	chr12	6577003	6577503	NA
Distal Intergenic	chr12	7611709	7612209	NA
Distal Intergenic	chr12	8106940	8107440	Apob
Intron (ENSMUST00000069005/ENSMUSG00000020589, intron 1 of 11)	chr12	12287762	12288262	Cyria
Distal Intergenic	chr12	12706215	12706715	NA
Distal Intergenic	chr12	12765463	12765963	NA
Intron (ENSMUST00000042953/ENSMUSG00000020576, intron 9 of 51)	chr12	13293340	13293840	Nbas
Intron (ENSMUST00000042953/ENSMUSG00000020576, intron 9 of 51)	chr12	13292845	13293203	Nbas
Intron (ENSMUST00000042953/ENSMUSG00000020576, intron 9 of 51)	chr12	13293990	13294104	Nbas
Distal Intergenic	chr12	14319353	14319751	Lratd1
Distal Intergenic	chr12	17587481	17587981	Gm22748
Distal Intergenic	chr12	17682707	17683207	Hpcal1
Intron (ENSMUST00000071858/ENSMUSG00000071379, intron 1 of 3)	chr12	17779082	17779582	Hpcal1
Intron (ENSMUST00000071858/ENSMUSG00000071379, intron 1 of 3)	chr12	17779787	17780266	Hpcal1
Intron (ENSMUST00000071858/ENSMUSG00000071379, intron 1 of 3)	chr12	17778714	17778814	Hpcal1
Exon (ENSMUST00000050990/ENSMUSG00000052632, exon 16 of 27)	chr12	21239172	21239643	Itgb1bp1
Distal Intergenic	chr12	21513241	21513741	Gm4419
Distal Intergenic	chr12	26534312	26534812	Cmpk2
Distal Intergenic	chr12	26534108	26534187	Cmpk2
Distal Intergenic	chr12	26885789	26886287	Gm9866
Distal Intergenic	chr12	26903445	26903945	Gm9866
Distal Intergenic	chr12	27083711	27084120	Gm9866
Distal Intergenic	chr12	28392123	28392623	NA
Distal Intergenic	chr12	28391634	28391930	NA
Promoter (1-2kb)	chr12	28523091	28523563	Dcdc2c
Distal Intergenic	chr12	29004829	29005289	NA
Distal Intergenic	chr12	29239474	29239974	NA
Distal Intergenic	chr12	29280345	29280845	NA
Distal Intergenic	chr12	29279791	29280072	NA
Intron (ENSMUST00000021009/ENSMUSG00000061911, intron 8 of 24)	chr12	29792942	29793442	Pxdn
Intron (ENSMUST00000021009/ENSMUSG00000061911, intron 18 of 24)	chr12	29882825	29883325	Pxdn
Promoter (2-3kb)	chr12	30375449	30375949	Sntg2
Promoter (<=1kb)	chr12	30466736	30467181	2310016D03Rik
Promoter (<=1kb)	chr12	31500215	31500282	NA
Distal Intergenic	chr12	31580868	31581368	Slc26a4
Exon (ENSMUST00000180391/ENSMUSG00000097494, exon 5 of 7)	chr12	32926430	32926930	4933406C10Rik
Distal Intergenic	chr12	33033157	33033657	NA
Intron (ENSMUST00000125192/ENSMUSG00000020564, intron 3 of 11)	chr12	33265803	33266303	Atxn7l1
Exon (ENSMUST00000090597/ENSMUSG00000020564, exon 3 of 8)	chr12	33341543	33342043	Atxn7l1
Promoter (<=1kb)	chr12	34528199	34528699	Hdac9
Distal Intergenic	chr12	35334295	35334795	NA
Promoter (1-2kb)	chr12	35439408	35439908	NA
Distal Intergenic	chr12	39956376	39956876	Arl4a
Promoter (<=1kb)	chr12	41485721	41486205	Lrrn3
Intron (ENSMUST00000053768/ENSMUSG00000046314, intron 5 of 5)	chr12	44856665	44857165	Gm15901
Distal Intergenic	chr12	45597831	45598328	NA
Distal Intergenic	chr12	51081781	51082281	NA
Intron (ENSMUST00000021338/ENSMUSG00000020955, intron 2 of 5)	chr12	51719842	51720342	Gm22663
Intron (ENSMUST00000101432/ENSMUSG00000021010, intron 2 of 11)	chr12	53463313	53463813	Npas3
Promoter (<=1kb)	chr12	55598599	55598939	Insm2
Promoter (<=1kb)	chr12	58210370	58210805	Sstr1
Promoter (<=1kb)	chr12	59060933	59061343	Trappc6b
Distal Intergenic	chr12	59265603	59266103	Gm7719
Distal Intergenic	chr12	61146604	61147104	Gm7745
Distal Intergenic	chr12	61244331	61244831	Gm7745
Distal Intergenic	chr12	62528556	62529056	NA
Distal Intergenic	chr12	63369413	63369913	NA
Distal Intergenic	chr12	64692649	64693149	Gm24066
Distal Intergenic	chr12	64693164	64693415	Gm24066
Distal Intergenic	chr12	66055224	66055660	Rpl10l
Intron (ENSMUST00000021466/ENSMUSG00000021066, intron 2 of 14)	chr12	69908461	69908799	Gm6316
Distal Intergenic	chr12	71294491	71294991	Dact1
Distal Intergenic	chr12	71631351	71631701	NA
Distal Intergenic	chr12	71718014	71718514	NA
Distal Intergenic	chr12	71769262	71769704	NA
Intron (ENSMUST00000021527/ENSMUSG00000021108, intron 9 of 13)	chr12	73715988	73716488	Prkch
Intron (ENSMUST00000021527/ENSMUSG00000021108, intron 9 of 13)	chr12	73716636	73716809	Prkch
Downstream (<=300bp)	chr12	73984821	73985164	Syt16
Intron (ENSMUST00000110451/ENSMUSG00000044912, intron 1 of 6)	chr12	74043711	74044136	Syt16
Intron (ENSMUST00000055390/ENSMUSG00000046768, intron 1 of 4)	chr12	75346037	75346537	Rhoj
Intron (ENSMUST00000021458/ENSMUSG00000021061, intron 2 of 35)	chr12	76643893	76644393	NA
Distal Intergenic	chr12	77678016	77678516	Gm24070
Distal Intergenic	chr12	77696130	77696630	Gm24070
Distal Intergenic	chr12	77720095	77720595	Gm24070
Distal Intergenic	chr12	78153650	78154049	Gm24994
Promoter (1-2kb)	chr12	80693754	80694254	Plekhd1
Promoter (<=1kb)	chr12	80693136	80693622	Plekhd1
Distal Intergenic	chr12	80740024	80740495	NA
Intron (ENSMUST00000021567/ENSMUSG00000021140, intron 1 of 35)	chr12	81873311	81873811	Pcnx
Intron (ENSMUST00000133282/ENSMUSG00000021221, intron 3 of 6)	chr12	83316520	83317020	Dpf3
Intron (ENSMUST00000177959/ENSMUSG00000021221, intron 1 of 8)	chr12	83460404	83460904	Dpf3
Distal Intergenic	chr12	84719142	84719634	Syndig1l
Distal Intergenic	chr12	85723439	85723925	NA
Intron (ENSMUST00000116402/ENSMUSG00000021255, intron 1 of 6)	chr12	86383740	86384240	Esrrb
Intron (ENSMUST00000110113/ENSMUSG00000033854, intron 2 of 6)	chr12	98501480	98501980	Kcnk10
Promoter (2-3kb)	chr12	98574520	98575020	Kcnk10
Distal Intergenic	chr12	100254492	100254992	NA
Intron (ENSMUST00000062957/ENSMUSG00000033530, intron 9 of 19)	chr12	100397649	100398149	Ttc7b
Distal Intergenic	chr12	102029873	102030363	Cpsf2
Distal Intergenic	chr12	102030437	102030937	Cpsf2
Promoter (<=1kb)	chr12	103242516	103243016	Prima1
Distal Intergenic	chr12	103265743	103266243	Prima1
Promoter (<=1kb)	chr12	104247645	104248145	NA
Distal Intergenic	chr12	104434027	104434327	Gm24334
Distal Intergenic	chr12	104896553	104897029	NA
Distal Intergenic	chr12	105112645	105113145	Tcl1b2
Distal Intergenic	chr12	105282065	105282565	Tunar
Distal Intergenic	chr12	105501947	105502328	D430019H16Rik
Distal Intergenic	chr12	105898808	105899308	NA
Distal Intergenic	chr12	106529050	106529281	NA
Distal Intergenic	chr12	106528570	106529000	NA
Intron (ENSMUST00000143652/ENSMUSG00000085120, intron 2 of 2)	chr12	107082552	107083052	NA
Distal Intergenic	chr12	107266101	107266601	NA
Distal Intergenic	chr12	107327150	107327650	NA
Intron (ENSMUST00000066060/ENSMUSG00000048251, intron 3 of 3)	chr12	107959863	107960190	Bcl11b
Intron (ENSMUST00000138456/ENSMUSG00000058070, intron 1 of 6)	chr12	108396044	108396544	Eml1
Promoter (<=1kb)	chr12	108410513	108410863	Eml1
Intron (ENSMUST00000047115/ENSMUSG00000040877, intron 5 of 7)	chr12	108997387	108997887	NA
Promoter (1-2kb)	chr12	109054733	109055233	Begain
Promoter (<=1kb)	chr12	109054142	109054642	Begain
Distal Intergenic	chr12	109372928	109373428	NA
Distal Intergenic	chr12	110176024	110176519	NA
Promoter (2-3kb)	chr12	112143756	112143939	Kif26a
Distal Intergenic	chr12	112190639	112191139	Kif26a
Distal Intergenic	chr12	112336366	112336756	NA
Promoter (<=1kb)	chr12	112350811	112351155	NA
Distal Intergenic	chr12	112381168	112381668	NA
Distal Intergenic	chr12	112395856	112396356	A730018C14Rik
Distal Intergenic	chr12	112395380	112395819	A730018C14Rik
Promoter (2-3kb)	chr12	113142402	113142902	Crip2
Distal Intergenic	chr12	113222693	113222867	Gm25622
Promoter (1-2kb)	chr12	116174513	116175013	NA
Intron (ENSMUST00000070733/ENSMUSG00000056553, intron 11 of 22)	chr12	116906040	116906540	Gm10421
Intron (ENSMUST00000070733/ENSMUSG00000056553, intron 12 of 22)	chr12	117095922	117096422	Gm10421
Distal Intergenic	chr12	117345245	117345745	Gm5441
Distal Intergenic	chr12	117344974	117345221	Gm5441
Distal Intergenic	chr12	117371067	117371519	Gm5441
Exon (ENSMUST00000109691/ENSMUSG00000041992, exon 27 of 28)	chr12	117753062	117753562	Cdca7l
Distal Intergenic	chr13	6002145	6002645	NA
Intron (ENSMUST00000021614/ENSMUSG00000021196, intron 1 of 21)	chr13	6644338	6644814	Pfkp
Distal Intergenic	chr13	6737179	6737518	Gm10029
Intron (ENSMUST00000064473/ENSMUSG00000052551, intron 1 of 9)	chr13	8207358	8207749	Adarb2
Promoter (<=1kb)	chr13	8871495	8871891	Wdr37
Distal Intergenic	chr13	9192609	9193109	Larp4b
Promoter (<=1kb)	chr13	10360680	10361180	Chrm3
Intron (ENSMUST00000180807/ENSMUSG00000097009, intron 3 of 5)	chr13	10445731	10446180	Chrm3
Intron (ENSMUST00000180807/ENSMUSG00000097009, intron 3 of 5)	chr13	10446489	10446940	Chrm3
Intron (ENSMUST00000021750/ENSMUSG00000021313, intron 1 of 104)	chr13	12018001	12018501	NA
Promoter (<=1kb)	chr13	14039284	14039341	Tbce
Promoter (<=1kb)	chr13	14039410	14039745	Tbce
Promoter (<=1kb)	chr13	14522927	14523233	Hecw1
Promoter (<=1kb)	chr13	14522204	14522704	Hecw1
Promoter (1-2kb)	chr13	14521924	14522121	Hecw1
Distal Intergenic	chr13	14562367	14562867	Hecw1
Intron (ENSMUST00000139064/ENSMUSG00000009734, intron 2 of 7)	chr13	18323371	18323871	Pou6f2
Intron (ENSMUST00000139064/ENSMUSG00000009734, intron 2 of 7)	chr13	18323927	18324427	Pou6f2
Intron (ENSMUST00000072961/ENSMUSG00000041236, intron 3 of 28)	chr13	18743818	18744318	Vps41
Intron (ENSMUST00000003345/ENSMUSG00000021314, intron 2 of 20)	chr13	19051772	19052272	Amph
Intron (ENSMUST00000072519/ENSMUSG00000041112, intron 14 of 21)	chr13	20369989	20370489	Elmo1
[truncated: 605 more rows]

## Sheet: Supplementary Table 3
Genes near Pou4f1-bound sites	RGC-enriched genes	Overlap
0610007P14Rik	1110008P14Rik	2510009E07Rik
0610009L18Rik	1500004A13Rik	2610307P16Rik
0610009O20Rik	1700019D03Rik	4930402H24Rik
0610010F05Rik	1700109K24Rik	4930547E14Rik
0610011F06Rik	2510009E07Rik	4931428F04Rik
0610040J01Rik	2610307P16Rik	Abca3
0610043K17Rik	2700069I18Rik	Abhd2
1110001J03Rik	2700081O15Rik	Abhd8
1110002L01Rik	4930402H24Rik	Ablim1
1110004E09Rik	4930532I03Rik	Acaca
1110004F10Rik	4930547E14Rik	Acat2
1110020A21Rik	4930555F03Rik	Ache
1110032A03Rik	4931428F04Rik	Acly
1110032F04Rik	5031439G07Rik	Acsl4
1110037F02Rik	5330434G04Rik	Actb
1110059E24Rik	6330403K07Rik	Actg1
1110065P20Rik	9330159F19Rik	Actr1a
1190002N15Rik	9330182L06Rik	Actr2
1190005I06Rik	A230057D06Rik	Actr3
1300002E11Rik	A330076H08Rik	Acvr2b
1500009L16Rik	A430010J10Rik	Adam10
1500012F01Rik	Aacs	Adam19
1500012K07Rik	Abca3	Adarb2
1500015A07Rik	Abcd2	Adcy1
1600012H06Rik	Abhd2	Adcyap1
1600014C10Rik	Abhd8	Add1
1600014C23Rik	Ablim1	Add2
1600019K03Rik	Abracl	Adprh
1600020E01Rik	AC149090.1	Afap1
1600023N17Rik	Acaca	Aff3
1600027J07Rik	Acat1	Aff4
1600029O15Rik	Acat2	Ago1
1700001G11Rik	Ache	Agpat4
1700001O22Rik	Acly	Agtpbp1
1700003G18Rik	Acot7	AI593442
1700003L19Rik	Acot9	Akap9
1700007G11Rik	Acsl4	Akt1
1700007K13Rik	Acsl6	Alg2
1700008J07Rik	Acss3	Alk
1700008K24Rik	Actb	Amph
1700010J16Rik	Actg1	Anapc5
1700011E24Rik	Actl6b	Ank2
1700011I03Rik	Actr1a	Ankrd12
1700012A03Rik	Actr2	Ano3
1700012D14Rik	Actr3	Ano4
1700015F17Rik	Acvr2b	Ano6
1700017N19Rik	Adam10	Ap2a2
1700019G17Rik	Adam19	Ap2b1
1700019N19Rik	Adam23	Ap3b2
1700019O17Rik	Adamts5	Apba1
1700021F07Rik	Adarb2	Apba2
1700022I11Rik	Adcy1	Apbb2
1700024P16Rik	Adcyap1	Apc
1700025C18Rik	Add1	App
1700025G04Rik	Add2	Arf5
1700025K24Rik	Adgrg1	Arhgap21
1700026F02Rik	Adgrl1	Arhgap26
1700027I24Rik	Adgrl3	Arhgap42
1700028D13Rik	Adprh	Arl3
1700028E10Rik	Afap1	Arl4a
1700028K03Rik	Afdn	Arl4c
1700029J07Rik	Aff3	Arnt2
1700030F18Rik	Aff4	Arpc5
1700030J22Rik	Ago1	Arpp21
1700030L20Rik	Agpat4	Arxes1
1700031A10Rik	Agrn	Arxes2
1700031P21Rik	Agtpbp1	Asic2
1700034G24Rik	AI593442	Atl1
1700034H15Rik	Akap12	Atoh7
1700034K08Rik	Akap6	Atp1b1
1700034P13Rik	Akap7	Atp2b1
1700037H04Rik	Akap9	Atp2b2
1700042O10Rik	Akr1a1	Atp5f1
1700044C05Rik	Akt1	Atp6v0c
1700045H11Rik	Akt3	Atp6v0d1
1700049E22Rik	Aldoa	Atp6v1d
1700052N19Rik	Alg2	Atp6v1h
1700056E22Rik	Alk	Atp8a2
1700057H15Rik	Amph	Atrnl1
1700064J06Rik	Anapc5	Atxn10
1700065J11Rik	Ank2	Atxn7l3b
1700065J18Rik	Ankrd12	B3gat2
1700066B19Rik	Ankrd13a	B4galnt1
1700066M21Rik	Ankrd13b	B4galt5
1700069L16Rik	Ankrd44	Bag6
1700071M16Rik	Anks1	Barhl2
1700072B07Rik	Ano10	Basp1
1700072O05Rik	Ano3	Baz1a
1700073E17Rik	Ano4	Bcl11a
1700080N15Rik	Ano6	Bcl11b
1700081H04Rik	Ap1s1	Begain
1700084C01Rik	Ap2a2	Bicd1
1700084F23Rik	Ap2b1	Bmper
1700086L19Rik	Ap2m1	Bmpr2
1700086O06Rik	Ap2s1	Bnc2
1700088E04Rik	Ap3b2	Brinp1
1700092M07Rik	Apba1	Brinp2
1700096K18Rik	Apba2	Btbd17
1700101E01Rik	Apbb1	C530008M17Rik
1700102H20Rik	Apbb2	Cachd1
1700105P06Rik	Apc	Cacna1a
1700106J16Rik	Apc2	Cacna1b
1700109I08Rik	Aplp1	Cacna1c
1700110C19Rik	App	Cacna2d1
1700111N16Rik	Arf1	Cacnb3
1700112E06Rik	Arf5	Cacnb4
1700113A16Rik	Arfgef1	Cacng2
1700113H08Rik	Arfgef3	Cacng4
1700120C14Rik	Arhgap21	Cacng5
1700121N20Rik	Arhgap26	Cadm2
1700123M08Rik	Arhgap33	Cadps
1700123O20Rik	Arhgap42	Calm1
1700124L16Rik	Arhgdia	Calm2
1700125G22Rik	Arhgdig	Calm3
1810007D17Rik	Arhgef2	Calr
1810010D01Rik	Arhgef7	Camk1d
1810011H11Rik	Arhgef9	Camk2n1
1810013L24Rik	Arl3	Camsap2
1810022K09Rik	Arl4a	Caprin1
1810026B05Rik	Arl4c	Car10
1810026J23Rik	Arl6ip5	Car2
1810041L15Rik	Arl8a	Carhsp1
1810043H04Rik	Armcx2	Cask
1810046K07Rik	Armh4	Cbfa2t2
1810055G02Rik	Arnt2	Cblb
1810058I24Rik	Arpc1a	Ccdc50
1810062G17Rik	Arpc2	Ccdc85a
2010010A06Rik	Arpc3	Ccdc88a
2010109A12Rik	Arpc5	Ccl27a
2010308F09Rik	Arpp21	Ccser1
2010320M18Rik	Arxes1	Ccser2
2210015D19Rik	Arxes2	Cct3
2210018M11Rik	Asic2	Cct5
2300003K06Rik	Asphd2	Cct6a
2300009A05Rik	Astn1	Cct7
2310003H01Rik	Asxl3	Cdh10
2310016D03Rik	Atat1	Cdh6
2310020H05Rik	Atcay	Cdk14
2310034G01Rik	Atl1	Cdk4
2310035C23Rik	Atoh7	Cdkn2d
2310040G24Rik	Atp13a2	Cecr2
2310045N01Rik	Atp1a3	Celf4
2310047M10Rik	Atp1b1	Celsr3
2310057M21Rik	Atp2b1	Cep170b
2310061J03Rik	Atp2b2	Cep78
2310067B10Rik	Atp5f1	Cers6
2310068J16Rik	Atp5g3	Cfl1
2410002F23Rik	Atp5o	Chd3
2410004N09Rik	Atp6ap1	Chd5
2410015M20Rik	Atp6v0b	Chd7
2410088K16Rik	Atp6v0c	Chfr
2410089E03Rik	Atp6v0d1	Chl1
2410127L17Rik	Atp6v0e	Chn1
2410131K14Rik	Atp6v1a	Chn2
2410137M14Rik	Atp6v1d	Chrm3
2510003E04Rik	Atp6v1e1	Chrna3
2510009E07Rik	Atp6v1g1	Chrnb2
2610008E11Rik	Atp6v1h	Chst10
2610015P09Rik	Atp8a2	Cisd1
2610027K06Rik	Atp9a	Cited2
2610035D17Rik	Atpif1	Clcn6
2610035F20Rik	Atrnl1	Clec2l
2610100L16Rik	Atxn10	Clmp
2610206C17Rik	Atxn7l3b	Clstn1
2610301B20Rik	B020010K11Rik	Clstn2
2610307P16Rik	B3galt1	Cltc
2610316D01Rik	B3galt2	Cmas
2700038G22Rik	B3gat2	Cmtm7
2700046G09Rik	B3gat3	Cnksr2
2700049A03Rik	B3gnt5	Cnot7
2700099C18Rik	B4galnt1	Cnr1
2810004N23Rik	B4galt5	Cntn4
2810006K23Rik	B830012L14Rik	Cntn5
2810008D09Rik	Bach2	Cntnap2
2810013P06Rik	Bag6	Cntnap5a
2810025M15Rik	Barhl2	Coro1c
2810032G03Rik	Basp1	Coro2b
2810055G20Rik	Bax	Cotl1
2810403A07Rik	Baz1a	Cox4i1
2810408A11Rik	BC031181	Cox5a
2810408I11Rik	Bcl11a	Cox6a1
2810410L24Rik	Bcl11b	Cox7a2
2810428I15Rik	Bcl7a	Cox8a
2810454H06Rik	Begain	Cpe
2810459M11Rik	Bex2	Cpeb2
2900009J06Rik	Bex3	Cpeb3
2900052N01Rik	Bicd1	Cpeb4
2900057B20Rik	Bicdl1	Cplx1
2900076A07Rik	Bicra	Cpne4
2900079G21Rik	Bmerb1	Crip2
3110001I22Rik	Bmper	Crmp1
3110002H16Rik	Bmpr2	Crybg3
3110007F17Rik	Bnc2	Csdc2
3110009E18Rik	Brd9	Csmd2
3110009F21Rik	Bri3	Csrnp3
3110021A11Rik	Brinp1	Ctif
3110021N24Rik	Brinp2	Ctnna2
3110039I08Rik	Brsk2	Ctnnd2
3110039M20Rik	Bsn	Cttnbp2
3110040N11Rik	Btbd17	Cttnbp2nl
3110043O21Rik	C030017B01Rik	Ctxn1
3110045C21Rik	C130073E24Rik	Cyc1
3110056K07Rik	C1qtnf4	Cyfip2
3110057O12Rik	C230038L03Rik	Cyp51
3110062M04Rik	C530008M17Rik	Cystm1
3110082I17Rik	Cab39	Cyth2
3632451O06Rik	Cacfd1	D430019H16Rik
3830408C21Rik	Cachd1	D430041D05Rik
3930402G23Rik	Cacna1a	Dab2ip
4632427E13Rik	Cacna1b	Dach1
4732416N19Rik	Cacna1c	Dad1
4732490B19Rik	Cacna2d1	Dapk1
4732491K20Rik	Cacnb3	Dclk1
4831440E17Rik	Cacnb4	Dclk2
4833411C07Rik	Cacng2	Dctn1
4833417C18Rik	Cacng4	Dctn3
4833418N02Rik	Cacng5	Ddah1
4921504A21Rik	Cadm2	Ddit4
4921507L20Rik	Cadm4	Ddx5
4921507P07Rik	Cadps	Dgki
4921508D12Rik	Calb2	Dhcr24
4921511C10Rik	Calm1	Dhcr7
4921511I17Rik	Calm2	Dhx57
4921524J17Rik	Calm3	Dip2c
4921525O09Rik	Caln1	Dixdc1
4921529L05Rik	Calr	Dlg2
4930402H24Rik	Camk1	Dlgap4
4930404H11Rik	Camk1d	Dlx1
4930404I05Rik	Camk2n1	Dlx2
4930404N11Rik	Camk2n2	Dnaja1
4930405A21Rik	Camkk2	Dner
4930405D11Rik	Camsap2	Dnm3
4930412O13Rik	Capns1	Dock4
4930413E15Rik	Caprin1	Dok5
4930413G21Rik	Car10	Dpf3
4930414L22Rik	Car2	Dpp10
4930415O20Rik	Carhsp1	Dpp6
4930425O10Rik	Cask	Dpysl2
4930426D05Rik	Casp3	Dpysl3
4930426L09Rik	Cbarp	Dpysl4
4930427A07Rik	Cbfa2t2	Dscam
4930429F24Rik	Cblb	Dscaml1
4930430F08Rik	Cbr1	Dst
4930430F21Rik	Ccdc50	Dtna
4930433B08Rik	Ccdc85a	Dusp26
4930444P10Rik	Ccdc88a	Dusp8
4930447C04Rik	Ccer2	Dync1li1
4930449E18Rik	Ccl27a	Ebf1
4930451G09Rik	Ccser1	Ebf3
4930452A19Rik	Ccser2	Edil3
4930453H23Rik	Cct2	Eef1g
4930455J16Rik	Cct3	Efna5
4930461G14Rik	Cct5	Efr3b
4930465K10Rik	Cct6a	Ehbp1
4930467D21Rik	Cct7	Eif4a1
4930467K11Rik	Cd151	Eif4e3
4930473A02Rik	Cd200	Eif5a
4930474G06Rik	Cd24a	Elavl2
4930478P22Rik	Cd63	Elavl4
4930482G09Rik	Cd99l2	Emb
4930483O08Rik	Cdc42	Emc10
4930488B22Rik	Cdh10	Eml5
4930500F04Rik	Cdh12	Enho
4930500L23Rik	Cdh18	Enox1
4930513N10Rik	Cdh6	Epha3
4930519H02Rik	Cdk14	Epha5
4930520P13Rik	Cdk4	Epha6
4930524C18Rik	Cdk5r1	Erc1
4930526I15Rik	Cdkn2d	Erc2
4930528A17Rik	Cecr2	Esyt1
4930529M08Rik	Celf3	Exoc5
4930539J05Rik	Celf4	Exoc6b
4930539M17Rik	Celf5	Eya1
4930547E14Rik	Celsr3	Fabp5
4930549G23Rik	Cemip2	Fads1
4930555B11Rik	Cend1	Fam163a
4930558J18Rik	Cep170	Fam171b
4930563E18Rik	Cep170b	Fam20c
4930563E22Rik	Cep78	Fam219a
4930567H12Rik	Cers4	Fam78b
4930571K23Rik	Cers6	Fasn
4930572K03Rik	Cfl1	Faxc
4930578E11Rik	Cgref1	Fblim1
4930579G18Rik	Chchd2	Fbrsl1
4930579G24Rik	Chd3	Fbxl7
4930579K19Rik	Chd5	Fdft1
4930583K01Rik	Chd7	Fdps
4930590J08Rik	Chfr	Fez1
4930593A02Rik	Chga	Fgf12
4930597G03Rik	Chl1	Fkbp4
4931403E22Rik	Chn1	Flrt2
4931406P16Rik	Chn2	Flrt3
4931408D14Rik	Chrm3	Fmn1
4931414P19Rik	Chrna3	Fnip2
4931419H13Rik	Chrna4	Fras1
4931428F04Rik	Chrnb2	Frmd3
4931429L15Rik	Chrnb3	Fscn1
4931440J10Rik	Chst1	Fsd1
4931440P22Rik	Chst10	Fstl4
4932412D23Rik	Ciapin1	Fut8
4932416H05Rik	Cisd1	Fyn
4932435O22Rik	Cited2	G3bp2
4932438A13Rik	Ckap4	Gabbr1
4932441J04Rik	Clasp2	Gabbr2
4933400L20Rik	Clcn4	Gabra2
4933402C06Rik	Clcn6	Gadd45a
4933402D24Rik	Clec2l	Galnt14
4933406C10Rik	Clgn	Galntl6
4933406I18Rik	Clic1	Gamt
4933407E24Rik	Clip2	Gap43
4933411K20Rik	Clmp	Garnl3
4933413L06Rik	Clstn1	Gars
4933416M06Rik	Clstn2	Gbe1
4933422H20Rik	Clstn3	Gdap1l1
4933426M11Rik	Cltc	Gde1
4933427D06Rik	Clvs1	Gdpd5
4933427G17Rik	Clvs2	Ggt7
4933427I22Rik	Cmas	Glce
4933429K18Rik	Cmip	Glrx3
4933430I17Rik	Cmpk1	Gm10578
4933431G14Rik	Cmtm7	Gm1673
4933432G23Rik	Cnih2	Gm2694
4933432I09Rik	Cnksr2	Gnal
4933432K03Rik	Cnot7	Gnas
4933433C11Rik	Cnr1	Gnaz
4933433G08Rik	Cntn2	Gnb2
4933433G15Rik	Cntn4	Gpc2
4933440M02Rik	Cntn5	Gpi1
5031425E22Rik	Cntnap2	Gpr153
5031425F14Rik	Cntnap4	Gpr156
5031434O11Rik	Cntnap5a	Gpr158
5033403H07Rik	Cop1	Gpr37
5330411J11Rik	Coro1a	Gpr85
5330413P13Rik	Coro1c	Grb2
5330426P16Rik	Coro2b	Gria2
5430402O13Rik	Cotl1	Gria4
5430416N02Rik	Cox19	Grid1
5530401A14Rik	Cox4i1	Grid2
5730409E04Rik	Cox5a	Grik1
5730420D15Rik	Cox6a1	Grik4
5730422E09Rik	Cox6b1	Grin2b
5730488B01Rik	Cox6c	Grip1
5730508B09Rik	Cox7a2	Grm8
5730559C18Rik	Cox8a	Gse1
5830416I19Rik	Cpe	Gsk3b
5830416P10Rik	Cpeb2	Guk1
5830418K08Rik	Cpeb3	Hdac9
5830454E08Rik	Cpeb4	Hecw1
5930438M14Rik	Cplx1	Hecw2
6030408B16Rik	Cpne4	Herc2
6030419C18Rik	Cpne8	Hes6
6030440G07Rik	Crabp1	Hip1
6030443J06Rik	Crip2	Hipk2
6030458C11Rik	Crmp1	Hk1
6030466F02Rik	Crybg3	Hmgcll1
6330408A02Rik	Csdc2	Hmgcr
6430548M08Rik	Csmd1	Hmgcs1
6720468P15Rik	Csmd2	Hnrnpa1
6720483E21Rik	Csmd3	Hnrnpab
7420461P10Rik	Csnk1e	Hnrnph3
8030423F21Rik	Csrnp3	Hook3
8030462N17Rik	Ctif	Hs3st2
8430408G22Rik	Ctnna2	Hs3st5
8430422H06Rik	Ctnnb1	Hsp90aa1
9030404E10Rik	Ctnnd2	Hspa12a
9130019O22Rik	Cttn	Hspa5
9130023H24Rik	Cttnbp2	Hspa8
9130024F11Rik	Cttnbp2nl	Ica1
9130221H12Rik	Ctxn1	Ice1
9130401M01Rik	Cuedc2	Idh1
9230110F15Rik	Cxadr	Idi1
9230114K14Rik	Cxxc4	Ier3ip1
9230116N13Rik	Cyc1	Igf1
9330020H09Rik	Cyfip2	Igfbpl1
9330102E08Rik	Cyp51	Igsf3
9330117O12Rik	Cystm1	Igsf9b
9330133O14Rik	Cyth2	Inpp1
9330151L19Rik	D130079A08Rik	Inpp5f
9330159M07Rik	D430019H16Rik	Insm2
9430008C03Rik	D430041D05Rik	Irx2
9430015G10Rik	D630045J12Rik	Irx4
9430020K01Rik	Dab2ip	Irx5
9430038I01Rik	Dach1	Isl1
9530052E02Rik	Dach2	Isl2
9530059O14Rik	Dad1	Islr2
9530077C05Rik	Dapk1	Jakmip2
9530080O11Rik	Dbn1	Jup
9630028H03Rik	Dcc	Kcnb2
9830132P13Rik	Dchs1	Kcnc1
9930014A18Rik	Dclk1	Kcnc2
9930021J03Rik	Dclk2	Kcnd3
A130010J15Rik	Dctn1	Kcnk10
A230020J21Rik	Dctn2	Kcnma1
A230028O05Rik	Dctn3	Kcnn2
A230046K03Rik	Dcx	Kcnq3
A230056J06Rik	Dda1	Kctd12
A230056P14Rik	Ddah1	Kctd16
A230070E04Rik	Ddah2	Kctd8
A230077H06Rik	Ddit4	Kdm6b
A230108P19Rik	Ddx5	Kdm7a
A330009N23Rik	Dgkh	Khdrbs1
A330032B11Rik	Dgki	Khdrbs2
A330033J07Rik	Dhcr24	Kif1a
A330035P11Rik	Dhcr7	Kif1b
A330049N07Rik	Dhx57	Kif21b
A330050F15Rik	Dip2c	Kif26a
A330069E16Rik	Dipk1b	Kif26b
A330074K22Rik	Disp2	Kif5c
A330076C08Rik	Dixdc1	Kifap3
A330102I10Rik	Dlg2	Kirrel3
A3galt2	Dlgap1	Klc1
A430033K04Rik	Dlgap4	Klf10
A430035B10Rik	Dlx1	Klf7
A530016L24Rik	Dlx2	Klhl1
A530053G22Rik	Dnaja1	Kmt2c
A530072M11Rik	Dnajc6	Krit1
A630020A06	Dner	Ksr1
A630066F11Rik	Dnm3	Ldhb
A630072M18Rik	Dock3	Leprot
A630075F10Rik	Dock4	Lhfp
A630076J17Rik	Dock7	Lhfpl3
A630095E13Rik	Dok5	Lin28b
A730017L22Rik	Dok6	Lin7a
A730018C14Rik	Dpf1	Lingo1
A730020E08Rik	Dpf3	Lingo2
A730043L09Rik	Dpp10	Lmo1
A730046J19Rik	Dpp3	Lmtk3
A730056A06Rik	Dpp6	Lrba
A830018L16Rik	Dpysl2	Lrfn5
A830082K12Rik	Dpysl3	Lrp11
A930003O13Rik	Dpysl4	Lrp5
A930007I19Rik	Dpysl5	Lrrc8d
A930011G23Rik	Draxin	Lrrn3
A930011O12Rik	Dscam	Lrrtm1
A930012L18Rik	Dscaml1	Lrrtm4
AA543186	Dst	Lsamp
Aagab	Dtna	Lss
Aamdc	Dusp26	Mab21l2
Aamp	Dusp8	Macrod2
Aanat	Dync1h1	Mafb
Aarsd1	Dync1i2	Magee1
Aasdhppt	Dync1li1	Maml2
Aatf	Dynll2	Maml3
Abca2	Dynlrb1	Man1c1
Abca3	E130218I03Rik	Map1b
Abcb8	Ebf1	Map1lc3b
Abcc10	Ebf2	Map2
Abcc4	Ebf3	Map2k2
Abcc5	Ecel1	Map6
Abcc8	Edil3	Map7d1
Abcc9	Eef1a2	Map9
Abcd3	Eef1g	Mapk10
Abce1	Eef2	Mapk1ip1l
Abcg1	Efna5	Mapk8ip1
Abcg4	Efr3b	Mapk8ip3
Abhd10	Ehbp1	Mapre2
Abhd11	Ehd1	March3
Abhd12	Eid1	March9
Abhd13	Eif2b3	Mark1
Abhd14a	Eif4a1	Mast1
Abhd14b	Eif4e3	Mast4
Abhd16a	Eif5a	Mbd5
Abhd17a	Elavl2	Mboat2
Abhd17b	Elavl3	Mbp
Abhd17c	Elavl4	Mcf2l
Abhd2	Elob	Mdga2
Abhd3	Emb	Mdh2
Abhd4	Emc10	Mex3b
Abhd5	Eml5	Mex3d
Abhd6	Enah	Mfsd6
Abhd8	Enho	Mgat5
Abi1	Enox1	Mgst3
Abi2	Enpp5	Miat
Abl1	Epb41	Mical3
Abl2	Epb41l1	Mid1ip1
Ablim1	Epb41l3	Midn
Ablim2	Epb41l4a	Mkrn1
Abr	Epha3	Mllt11
Abtb1	Epha5	Mllt3
Abtb2	Epha6	Mmd
Acaa2	Erbb4	Mpped2
Acaca	Erc1	Mrpl34
Acadm	Erc2	Msra
Acadsb	Esyt1	Mstn
Acap2	Exoc3	Mtch1
Acap3	Exoc5	Mtcl1
Acat2	Exoc6b	Mtss1
Acbd3	Eya1	Mtus2
Acbd6	Eya2	Mvd
Accs	Fabp5	Mvk
Accsl	Fads1	Mycbp2
Acer3	Fam110a	Myl12b
Ache	Fam13a	Myl6
Acin1	Fam13c	Myo16
Acly	Fam155a	Myo18a
Aco1	Fam163a	Myo1b
Aco2	Fam171a1	Myo5a
Acot11	Fam171a2	Myo9a
Acot13	Fam171b	Myt1
Acp1	Fam20c	Myt1l
Acrv1	Fam219a	Nacad
Acsbg1	Fam57b	Nav2
Acsf3	Fam78b	Nbea
Acsl1	Fam89b	Ncan
Acsl3	Fasn	Nckap5
Acsl4	Faxc	Ndfip2
Acsl5	Fblim1	Ndrg4
Acss2	Fbrsl1	Ndst3
Actb	Fbxl7	Ndufa11
Actg1	Fbxo11	Ndufa4
Actg2	Fbxo21	Ndufa8
Actl6a	Fdft1	Nebl
Actn1	Fdps	Nedd4l
Actn4	Fez1	Nefl
Actr10	Fez2	Nefm
Actr1a	Fgf12	Nell2
Actr1b	Fgf14	Nfasc
Actr2	Filip1	Nfatc3
Actr3	Fis1	Nipa1
Actr5	Fkbp1a	Nipsnap3b
Actr6	Fkbp4	Nkain1
Actr8	Flrt2	Nkain2
Actrt3	Flrt3	Nkain3
Acvr1b	Fmn1	Nktr
Acvr2b	Fnbp1l	Nln
Acvrl1	Fnip2	Nol4
Acyp1	Fras1	Npc2
Adad2	Frmd3	Nptxr
Adal	Fry	Nrcam
Adam10	Fscn1	Nrep
Adam11	Fsd1	Nrg1
Adam15	Fstl4	Nrg3
Adam17	Fstl5	Nrn1
Adam19	Ftl1	Nrp1
Adam22	Ftl1-ps1	Nrxn1
Adam3	Fut8	Nrxn2
Adam7	Fyn	Nsg1
Adam9	G3bp2	Nsg2
Adamts1	Gab2	Nt5c
Adamts17	Gabarap	Nt5c3
Adamts2	Gabarapl1	Ntm
Adamts20	Gabbr1	Ntn4
Adamts7	Gabbr2	Ntng1
Adamts8	Gabra2	Ntrk2
Adamtsl3	Gabra3	Ntrk3
Adarb1	Gabrb2	Ogfrl1
Adarb2	Gabrg2	Olfm1
Adat3	Gad2	Olfm2
Adck2	Gadd45a	Opcml
Adck3	Gal	Os9
Adcy1	Galnt14	Osbpl6
Adcy6	Galnt17	Osbpl9
Adcy8	Galnt9	Otud7a
Adcy9	Galntl6	Pacs2
Adcyap1	Gamt	Pafah1b3
Adcyap1r1	Gap43	Pak1
Add1	Garnl3	Palm
Add2	Gars	Pam
Add3	Gbe1	Panx1
Adh5	Gdap1	Pard3
Adhfe1	Gdap1l1	Parp6
Adipor1	Gde1	Pax6
Adipor2	Gdi1	Pbx1
Adk	Gdpd1	Pbx3
Adnp	Gdpd5	Pcbp3
Adnp2	Gfod2	Pcdh7
Ado	Ggt7	Pcdh9
Adora2b	Glce	Pcsk2
Adpgk	Glra2	Pde1c
Adprh	Glrx3	Pde4dip
Adprhl2	Gm10578	Peak1
Adprm	Gm12082	Pfkp
Adra1b	Gm13629	Pfn2
Adra2a	Gm15414	Pgm2l1
Adrb1	Gm16070	Phactr1
Adrm1	Gm16083	Phactr3
Adss	Gm1673	Phc2
Adssl1	Gm17750	Phyhipl
Aebp2	Gm20275	Pi4ka
AF251705	Gm20642	Pik3r3
Afap1	Gm2164	Pirt
Afap1l2	Gm2516	Pkia
Aff1	Gm26632	Pkm
Aff2	Gm26936	Pla2g7
Aff3	Gm2694	Plcl2
Aff4	Gm26953	Plekha1
Afg3l2	Gm30373	Plekha6
Aftph	Gm30382	Plekhd1
Aga	Gm30524	Plk3
Agap1	Gm32509	Plxna1
Agap2	Gm37679	Pmvk
Agbl1	Gm38393	Pnoc
Agbl4	Gm40841	Podxl2
Agbl5	Gm42303	Pou2f2
Agfg2	Gm4258	Pou3f1
Agl	Gm45321	Pou4f1
Ago1	Gm45323	Pou4f2
Agpat1	Gm45341	Pou4f3
Agpat4	Gm48342	Pou6f2
Agpat5	Gm48512	Ppib
Agpat6	Gm9801	Ppip5k2
Agpat9	Gmip	Ppm1l
Agrp	Gnal	Ppp1r1a
Agtpbp1	Gnao1	Ppp1r1c
Ahctf1	Gnas	Ppp2r1a
Ahcy	Gnaz	Ppp2r2b
Ahcyl1	Gnb1	Ppp2r2c
Ahdc1	Gnb2	Ppp4r2
Ahi1	Gnb4	Pqlc1
Ahr	Gng2	Praf2
Ahsa1	Gng3	Prickle2
Ahsa2	Gpc1	Prkar1a
AI118078	Gpc2	Prkar2b
AI317395	Gpi1	Prkcb
AI413582	Gpm6a	Prkce
AI464131	Gpr153	Prmt1
AI504432	Gpr156	Prmt2
AI507597	Gpr158	Prpf40a
AI593442	Gpr22	Prrc2b
AI597479	Gpr37	Prune2
AI606473	Gpr85	Psap
AI846148	Gprasp1	Psd2
AI854703	Gprasp2	Psd3
Aida	Gprin1	Psmb5
Aif1l	Gramd1a	Ptchd4
Aig1	Grb14	Ptk2
Aimp1	Grb2	Ptk7
Aimp2	Gria1	Ptma
Ajap1	Gria2	Ptov1
Ajuba	Gria4	Ptprd
AK010878	Grid1	Ptprf
Ak2	Grid2	Ptprm
Ak5	Grik1	Ptprn2
Ak6	Grik2	Ptpro
Ak8	Grik4	Ptprr
Akap1	Grin1	Ptprs
Akap10	Grin2b	Rab10
Akap11	Grina	Rab15
Akap13	Grip1	Rab2a
Akap8	Grip1os2	Rab31
Akap8l	Grm3	Rab3a
Akap9	Grm8	Rab3c
Akip1	Gse1	Rab4b
Aknad1	Gsk3b	Rab6a
Akr1d1	Gtf2f2	Rac3
Akt1	Guk1	Ralgps1
Akt1s1	H13	Ralyl
Aktip	H2afy2	Rapgef5
Alad	Hacd3	Rasgef1b
Alcam	Hcfc1r1	Rassf4
Aldh18a1	Hdac9	Rb1cc1
Aldh1a3	Hectd4	Rbfox1
Aldh1b1	Hecw1	Rbfox2
Aldh1l2	Hecw2	Rbfox3
Aldh3a2	Heg1	Rbms1
Aldh4a1	Herc2	Rbms3
Aldh6a1	Hes6	Rbpms
Aldh7a1	Hint1	Rbpms2
Aldh9a1	Hip1	Reep1
Aldoart1	Hipk2	Reep2
Alg1	Hist3h2ba	Reep5
Alg11	Hk1	Reln
Alg12	Hmgcll1	Rere
Alg14	Hmgcr	Rgmb
Alg2	Hmgcs1	Rgs10
Alg5	Hnrnpa1	Rgs7
Alk	Hnrnpab	Rimkla
Alkbh2	Hnrnph3	Rims1
Alkbh3	Homer3	Rims3
Alkbh5	Hook3	Riok3
Alkbh6	Hpgd	Rnf14
Alkbh7	Hras	Rnf187
Alms1	Hrk	Rnf24
Alox12b	Hs3st2	Rnf38
Alox8	Hs3st5	Rnf44
Aloxe3	Hsbp1	Robo1
Als2	Hsd17b11	Rora
Alyref2	Hsdl1	Rph3a
Amacr	Hsp90aa1	Rrp1
Ambra1	Hsp90ab1	Rtn1
Amd1	Hspa12a	Rtn3
Amd2	Hspa5	Rtn4
Amer1	Hspa8	Rufy3
Amer2	Ica1	Rundc3b
Amer3	Ice1	Runx1t1
Amh	Idh1	Rusc1
Amigo1	Idi1	Rusc2
Ammecr1l	Ids	Samd12
Amn1	Ier3ip1	Scamp1
Amotl2	Ifitm2	Scd2
Ampd1	Ifngr2	Scg3
Ampd2	Igf1	Schip1
Amph	Igf2bp1	Scn3b
Amt	Igfbp2	Scn9a
Amz2	Igfbp5	Scrn1
Anapc10	Igfbpl1	Scrt1
Anapc13	Iglon5	Scrt2
Anapc15	Igsf3	Sdk1
Anapc16	Igsf9b	Sema3a
Anapc2	Il1rapl1	Sema3e
Anapc4	Ina	Sema3f
Anapc5	Inpp1	Sema6a
Angel1	Inpp4a	Sema6c
Angptl2	Inpp5f	Sema6d
Angptl6	Insc	Sept3
Ank1	Insm2	Serinc1
Ank2	Ireb2	Serpini1
Ank3	Irx2	Sertad4
Ankhd1	Irx4	Sestd1
Ankib1	Irx5	Setbp1
Ankle2	Isl1	Sez6l
Ankmy2	Isl2	Sez6l2
Ankra2	Islr2	Sfxn1
Ankrd10	Itga9	Sh3bp5
Ankrd11	Jag2	Sh3gl2
Ankrd12	Jakmip2	Shb
Ankrd16	Jazf1	Six3
Ankrd27	Jph4	Slain1
Ankrd28	Jpt1	Slc10a4
Ankrd33	Jup	Slc10a7
Ankrd34a	Kalrn	Slc17a6
Ankrd34b	Kcnb2	Slc18a2
Ankrd37	Kcnc1	Slc22a15
Ankrd39	Kcnc2	Slc24a3
Ankrd49	Kcnd2	Slc25a4
Ankrd50	Kcnd3	Slc25a51
Ankrd53	Kcnh5	Slc29a4
Ankrd54	Kcnh7	Slc2a13
Ankrd55	Kcnh8	Slc38a1
Ankrd6	Kcnk10	Slc38a10
Ankrd63	Kcnma1	Slc39a11
Anks1b	Kcnmb2	Slc39a6
Anks3	Kcnmb4	Slc41a2
Ankzf1	Kcnn2	Slc43a2
Anln	Kcnq2	Slc6a15
Ano2	Kcnq3	Slc7a14
Ano3	Kcnt2	Slc8a2
Ano4	Kcp	Slc9a9
Ano5	Kctd12	Slit2
Ano6	Kctd16	Smad1
Anp32a	Kctd8	Smad2
Anp32b	Kdm1a	Smad7
Anp32e	Kdm5b	Smarca5
Anxa5	Kdm6b	Smarce1
Aoah	Kdm7a	Smim18
Ap1ar	Khdrbs1	Smpd3
Ap1b1	Khdrbs2	Snap91
Ap1m1	Kidins220	Snca
Ap1s2	Kif1a	Sncg
Ap2a1	Kif1b	Snhg11
Ap2a2	Kif21b	Sobp
Ap2b1	Kif26a	Soga3
Ap3b1	Kif26b	Sorbs1
Ap3b2	Kif3c	Sox11
Ap3d1	Kif5a	Sox12
Ap3m1	Kif5c	Sox4
Ap3m2	Kifap3	Sp8
Ap3s1	Kirrel3	Spg21
Ap4m1	Kitl	Spock1
Ap4s1	Klc1	Spock2
Ap5m1	Klf10	Spock3
Ap5s1	Klf12	Spsb4
Ap5z1	Klf7	Sptbn1
Apaf1	Klf8	Sqle
Apba1	Klhl1	Srcin1
Apba2	Klhl13	Srgap1
Apba3	Kmt2c	Srrm3
Apbb2	Krit1	Srrm4
Apc	Ksr1	Srrm4os
Apcdd1	Ksr2	St6gal1
Apeh	L1cam	St6gal2
Apex1	L3mbtl4	Stac2
Aph1a	Lancl1	Stard3nl
Aph1b	Ldhb	Stau2
Aph1c	Ldlrad4	Stk32b
Api5	Leprot	Stk39
Apip	Leprotl1	Stmn2
Aplf	Lhfp	Stmn4
Aplp2	Lhfpl3	Stoml1
Apob	Lhfpl4	Strip1
Apobec2	Lin28b	Strn3
Apold1	Lin7a	Stxbp1
Apoo	Lingo1	Stxbp5l
Apoo-ps	Lingo2	Susd4
App	Lmo1	Sv2c
Appl1	Lmtk3	Syn1
Aptx	Lpin1	Syn3
Aqp11	Lrba	Syne1
Aqp2	Lrch2	Synj1
Aqp5	Lrfn5	Synm
Aqp6	Lrp1	Synpr
Arap1	Lrp11	Syt1
Arap3	Lrp1b	Syt13
Arf2	Lrp3	Syt14
Arf4	Lrp5	Syt16
Arf5	Lrrc4b	Syt7
Arf6	Lrrc7	Tac1
Arfgap2	Lrrc8d	Tacc2
Arfip1	Lrrn1	Tagln3
Arfrp1	Lrrn3	Tanc2
Arg1	Lrrtm1	Tcf25
Arhgap11a	Lrrtm3	Tcf4
Arhgap12	Lrrtm4	Tecr
Arhgap17	Lsamp	Tenm2
Arhgap18	Lss	Tenm3
Arhgap20	Luzp2	Tenm4
Arhgap21	Ly6h	Thsd7a
Arhgap22	Lzts1	Thsd7b
Arhgap25	Mab21l2	Tle1
Arhgap26	Maco1	Tm2d2
Arhgap28	Macrod2	Tmeff1
Arhgap30	Mafb	Tmem120b
Arhgap32	Mafg	Tmem130
Arhgap35	Maged1	Tmem132c
Arhgap42	Maged2	Tmem132e
Arhgap44	Magee1	Tmem145
Arhgap5	Mageh1	Tmem160
Arhgap8	Malat1	Tmem163
Arhgef10l	Maml2	Tmem169
Arhgef12	Maml3	Tmem178b
Arhgef26	Man1c1	Tmem200a
Arhgef28	Map1b	Tmem229a
Arhgef4	Map1lc3a	Tmem240
Arid1b	Map1lc3b	Tmem246
Arid2	Map2	Tmem30a
Arid3a	Map2k2	Tmem50a
Arid3b	Map3k13	Tmem63b
Arid3c	Map3k20	Tmod2
Arid4a	Map4k4	Tmsb10
Arid4b	Map6	Tnik
Arih1	Map7d1	Tnks
Arl1	Map7d2	Tpgs2
Arl13b	Map9	Tppp3
Arl15	Mapk10	Tram1l1
Arl16	Mapk11	Trhde
Arl2	Mapk1ip1l	Trim2
Arl2bp	Mapk8ip1	Trim35
Arl3	Mapk8ip2	Trim36
Arl4a	Mapk8ip3	Trim46
Arl4c	Mapre2	Trim67
Arl4d	Mapt	Trim9
Arl5a	March1	Trio
Arl6	March3	Trp53i11
Arl6ip1	March9	Tsc22d1
Arl6ip6	Marcksl1	Tsn
Arl8b	Mark1	Tspan13
Armc1	Mast1	Tspan5
Armc5	Mast4	Tspan9
Armc6	Mbd5	Ttc28
Armc7	Mboat2	Ttc3
Armc9	Mbp	Ttll7
Arnt	Mcf2l	Ttyh3
Arnt2	Mdga2	Tub
Arntl	Mdh2	Tubb2b
Arntl2	Meg3	Tusc3
Arpc4	Meis3	Tvp23a
Arpc5	Mex3a	Txnrd3
Arpc5l	Mex3b	Uba1
Arpp21	Mex3d	Ubash3b
Arrb2	Mfap2	Ubb
Arrdc1	Mfap4	Ubc
Arrdc2	Mfng	Ube2g1
Arrdc3	Mfsd6	Ube2i
Arrdc4	Mgat4b	Ube2m
Arsb	Mgat4c	Ube2ql1
Arsg	Mgat5	Uchl3
Art2a-ps	Mgst3	Ugcg
Art2b	Miat	Unc13a
Arv1	Mical3	Unc5c
Arvcf	Mid1ip1	Unc79
Arxes1	Midn	Usp22
Arxes2	Mien1	Usp25
Asah1	Mindy2	Usp29
Asap1	Mir100hg	Usp3
Asap2	Mkrn1	Usp33
Asb1	Mlf2	Vat1
Asb14	Mllt11	Vav2
Asb15	Mllt3	Vav3
Asb2	Mmd	Vdac1
Asb4	Mmp16	Vdac3
Asb6	Mmp24	Vezt
Asb7	Mpped2	Vps35
Asb8	Mrpl34	Vps8
Ascc1	Mrtfa	Vwa5b2
Ascc2	Msantd4	Wdfy3
Ascc3	Msra	Wdr47
Ascl4	Mstn	Wdr7
Asf1b	mt-Atp6	Wwc1
Ash2l	Mtch1	Xkr4
Asic1	Mtcl1	Xpr1
Asic2	mt-Co2	Ywhab
Asic4	mt-Co3	Ywhae
Asns	mt-Cytb	Ywhag
Asnsd1	mt-Nd1	Ywhah
Aspdh	mt-Nd2	Zbtb7c
Aspg	mt-Nd3	Zc2hc1a
Asph	mt-Nd4	Zc3h12c
Asphd1	mt-Nd4l	Zdhhc17
Aspm	mt-Nd5	Zfhx4
Astn2	Mtss1	Zfp292
Asun	Mturn	Zfp407
Asxl2	Mtus2	Zfp423
Atad1	Mvd	Zfp428
Atad2	Mvk	Zfp521
Atad2b	Mycbp2	Zfp532
Ate1	Myl12b	Zfp57
Atf2	Myl6	Zfp804a
Atf3	Myo16	Zmiz1
Atf6b	Myo18a	Zmiz2
Atf7	Myo1b	Zmym2
Atf7ip	Myo3b	Znrf1
Atg101	Myo5a	Zswim5
Atg12	Myo9a	Zwint
Atg16l1	Myt1
Atg16l2	Myt1l
Atg2b	Nab1
Atg3	Nacad
Atg4b	Nap1l5
Atg4c	Nav1
Atg4d	Nav2
Atg5	Nav3
Atg7	Nbea
Atg9a	Ncam2
Atg9b	Ncan
Atic	Nckap5
Atl1	Ncoa7
Atl2	Ncs1
Atl3	Ndfip1
Atm	Ndfip2
Atn1	Ndn
Atoh1	Ndrg4
Atoh7	Ndst3
Atoh8	Ndst4
Atox1	Ndufa1
Atp11a	Ndufa11
Atp11b	Ndufa4
Atp1a1	Ndufa8
Atp1b1	Ndufb8
Atp1b3	Nebl
Atp2b1	Nedd4l
Atp2b2	Nefl
Atp2b4	Nefm
Atp2c1	Nell2
Atp2c2	Neto1
Atp4a	Nexmif
Atp5b	Nfasc
Atp5c1	Nfatc3
Atp5d	Ngfr
Atp5e	Nhlh2
Atp5f1	Nicn1
Atp5g2	Nipa1
Atp5h	Nipsnap3b
Atp5j	Nisch
Atp5k	Nkain1
Atp5s	Nkain2
Atp6v0c	Nkain3
Atp6v0c-ps2	Nkain4
Atp6v0d1	Nktr
Atp6v0e2	Nlgn2
Atp6v1b1	Nlgn3
Atp6v1b2	Nln
Atp6v1c1	Nme1
Atp6v1d	Nmnat2
Atp6v1g3	Nnat
Atp6v1h	Nol4
Atp7b	Nol4l
Atp8a1	Nova2
Atp8a2	Nox4
Atp8b1	Npc2
Atp8b3	Npdc1
Atpaf2	Nptxr
Atraid	Nrcam
Atrn	Nrep
Atrnl1	Nrg1
Atxn1	Nrg3
Atxn10	Nrg3os
Atxn2l	Nrn1
Atxn3	Nrp1
Atxn7l1	Nrxn1
Atxn7l2	Nrxn2
Atxn7l3b	Nsg1
AU015791	Nsg2
AU021063	Nt5c
AU022252	Nt5c3
AU022754	Ntm
AU022793	Ntn4
AU023762	Ntng1
AU040320	Ntrk2
AU041133	Ntrk3
Auh	Numbl
Aup1	Nyap1
Aurka	Nyap2
Aurkb	Oaz2
Auts2	Oga
AV039307	Ogfrl1
AV051173	Olfm1
Avil	Olfm2
Avl9	Olfm3
AW046200	Opcml
AW209491	Ophn1
AW549542	Os9
AW549877	Osbpl6
AW551984	Osbpl9
AW554918	Otud7a
AY512915	P2rx3
Azi2	Pacs2
Azin1	Pafah1b3
Azin2	Pak1
B020018J22Rik	Pak3
B230112J18Rik	Pak7
B230214G05Rik	Pakap
B230217O12Rik	Pakap.1
B230219D22Rik	Palm
B230312C02Rik	Pam
B230319C09Rik	Panx1
B330016D10Rik	Pard3
B3galnt1	Parp6
B3galnt2	Parp8
B3galt6	Pax6
B3gat2	Pbx1
B3glct	Pbx3
B3gnt1	Pcbp3
B3gnt2	Pcbp4
B3gnt9	Pcdh19
B3gntl1	Pcdh7
B430319G15Rik	Pcdh9
B4galnt1	Pcnx2
B4galt1	Pcsk1n
B4galt4	Pcsk2
B4galt5	Pcyt1b
B4galt6	Pde1b
B4galt7	Pde1c
B630005N14Rik	Pde4dip
B630019K06Rik	Pdzd4
B930003M22Rik	Peak1
B930025P03Rik	Pebp1
B930059L03Rik	Peg13
B930092H01Rik	Peli2
B9d2	Pex5l
Bace1	Pfkp
Bach1	Pfn2
Bad	Pgm2l1
Bag1	Pgrmc1
Bag4	Phactr1
Bag6	Phactr3
Bahcc1	Phc2
Baiap2l1	Phf24
Bambi	Phyhipl
Bambi-ps1	Pi4ka
Bank1	Pid1
Banp	Pik3r3
Bard1	Pirt
Barhl1	Pja1
Barhl2	Pkia
Basp1	Pkm
Batf	Pla2g7
Baz1a	Plcl2
Baz2b	Plcxd3
BB031773	Pld5
BB283400	Plekha1
BB557941	Plekha6
Bbip1	Plekhd1
Bbs10	Plekhh2
Bbs12	Plk3
Bbs2	Plppr3
Bbs7	Plxna1
Bbs9	Plxna3
Bbx	Pmvk
BC003331	Pnoc
BC004004	Podxl2
BC005537	Polb
BC005624	Pou2f2
BC021891	Pou3f1
BC022687	Pou4f1
BC028528	Pou4f2
BC030307	Pou4f3
BC031361	Pou6f2
BC035044	Ppdpf
BC037032	Ppfia2
BC037704	Ppib
BC039771	Ppip5k2
BC048644	Ppm1l
BC049635	Ppp1r14a
BC049715	Ppp1r14b
BC049762	Ppp1r1a
BC051226	Ppp1r1c
BC061194	Ppp2r1a
BC065397	Ppp2r2b
BC068157	Ppp2r2c
Bc1	Ppp2r5b
Bcap29	Ppp4r2
Bcar1	Pqlc1
Bcas2	Praf2
Bcas3	Prdx2
Bcas3os2	Prelid1
Bccip	Prickle2
Bcdin3d	Prkar1a
Bckdha	Prkar1b
Bcl10	Prkar2b
Bcl11a	Prkcb
Bcl11b	Prkce
Bcl2l1	Prkcz
Bcl2l11	Prmt1
Bcl2l13	Prmt2
Bcl2l14	Prnp
Bcl7b	Proser1
Bclaf1	Prpf40a
Bcor	Prr16
Bcorl1	Prrc2b
Bcr	Prune2
Bcs1l	Psap
Bdh1	Psd2
Bdkrb2	Psd3
Bdnf	Psma7
Bdp1	Psmb5
Bean1	Psmd2
Begain	Psme4
Bend3	Ptchd4
Bend5	Ptk2
Bend6	Ptk7
Bend7	Ptma
Bfar	Ptms
Bhlha9	Ptov1
Bhlhb9	Ptpn1
Bhlhe22	Ptpn5
Bhlhe23	Ptprd
Bhlhe41	Ptprf
Bicc1	Ptprm
Bicd1	Ptprn
Bicd2	Ptprn2
Birc2	Ptpro
Birc5	Ptprr
Birc6	Ptprs
Bivm	Pum1
Bloc1s4	R3hdm4
Bloc1s5	Rab10
Blvrb	Rab15
Bmi1	Rab2a
Bmp10	Rab31
Bmp3	Rab33a
Bmp4	Rab3a
Bmper	Rab3c
Bmpr2	Rab4b
Bms1	Rab6a
Bmyc	Rab6b
Bnc2	Rabac1
Bnip2	Rabgap1l
Bnip3	Rac3
Bnip3l	Rala
Boc	Ralgps1
Bola2	Ralyl
Bola3	Ramp3
Boll	Rap1gap2
Bop1	Rapgef5
Bora	Rasgef1b
Bphl	Rassf4
Brat1	Rb1cc1
Brca1	Rbfox1
Brcc3	Rbfox2
Brd2	Rbfox3
Brd3	Rbms1
Brd4	Rbms3
Bre	Rbp1
Brinp1	Rbpms
Brinp2	Rbpms2
Brms1	Rcan2
Brms1l	Rcc2
Brox	Rcor2
Brpf1	Reep1
Bsg	Reep2
Btaf1	Reep5
Btbd1	Reln
Btbd10	Reps2
Btbd11	Rere
Btbd16	Resp18
Btbd17	Ret
Btbd19	Retreg1
Btbd2	Rfng
Btbd3	Rgmb
Btbd9	Rgs10
Btd	Rgs16
Btf3l4	Rgs17
Btg1	Rgs4
Btg2	Rgs6
Btg3	Rgs7
Btg4	Rian
Btk	Ric8a
Btrc	Rimkla
Bub3	Rimklb
Bves	Rims1
Bzrap1	Rims2
Bzw1	Rims3
Bzw2	Rin2
C030006K11Rik	Riok3
C030016D13Rik	Ripor2
C030029H02Rik	Rit2
C030034I22Rik	Rnasek
C030039L03Rik	Rnf113a1
C130021I20Rik	Rnf130
C130036L24Rik	Rnf14
C130046K22Rik	Rnf187
C130050O18Rik	Rnf24
C130060C02Rik	Rnf38
C130071C03Rik	Rnf44
C130074G19Rik	Ro60
C130083M11Rik	Robo1
C1galt1	Rora
C1galt1c1	Rph3a
C1qb	Rrp1
C1ql2	Rtl8a
C1ql4	Rtl8b
C230029M16	Rtn1
C2cd2	Rtn2
C2cd3	Rtn3
C2cd4a	Rtn4
C2cd4b	Rufy3
C2cd4d	Rundc3a
C2cd5	Rundc3b
C330006A16Rik	Runx1t1
C330018D20Rik	Rusc1
C330021F23Rik	Rusc2
C330024C12Rik	S100a10
C330027C09Rik	Samd10
C3ar1	Samd12
C430002E04Rik	Samd14
C530008M17Rik	Sars
C630043F03Rik	Sbk1
C730036E19Rik	Sc5d
C77080	Scamp1
C78339	Scamp5
C87436	Scaper
C8a	Scarb2
C8g	Scd2
C920021L13Rik	Scg3
Cab39l	Scg5
Cabin1	Schip1
Cables1	Scn1a
Cables2	Scn2a
Cabp1	Scn3a
Cabp7	Scn3b
Cabyr	Scn9a
Cachd1	Scrn1
Cacna1a	Scrt1
Cacna1b	Scrt2
Cacna1c	Sdk1
Cacna1f	Sec11a
Cacna1h	Selenok
Cacna1i	Selenom
Cacna2d1	Selenon
Cacna2d2	Selenow
Cacna2d4	Sema3a
Cacnb2	Sema3e
Cacnb3	Sema3f
Cacnb4	Sema4g
Cacng2	Sema6a
Cacng3	Sema6c
Cacng4	Sema6d
Cacng5	Senp7
Cactin	Sept3
Cacybp	Sept6
Cadm1	Serf1
Cadm2	Serinc1
Cadps	Serinc2
Cadps2	Serp2
Calm1	Serpini1
Calm2	Sertad4
Calm3	Sestd1
Calr	Setbp1
Calu	Sez6l
Camk1d	Sez6l2
Camk2d	Sfxn1
Camk2n1	Sgcd
Camk4	Sh3bgrl3
Camkk1	Sh3bp5
Camkmt	Sh3gl2
Caml	Sh3kbp1
Camsap1	Shank1
Camsap2	Shb
Camsap3	Shc2
Camta1	Shtn1
Cand1	Six3
Canx	Slain1
Cap1	Slc10a4
Cap2	Slc10a7
Capn10	Slc17a6
Capn11	Slc18a2
Capn15	Slc22a15
Capn2	Slc22a17
Capn7	Slc24a3
Caprin1	Slc25a12
Caprin2	Slc25a4
Capza1	Slc25a5
Capza2	Slc25a51
Car10	Slc29a4
Car14	Slc2a13
Car2	Slc38a1
Card11	Slc38a10
Carf	Slc39a11
Carhsp1	Slc39a6
Carm1	Slc41a2
Carns1	Slc43a2
Cars	Slc49a4
Cartpt	Slc4a3
Casc1	Slc6a15
Casc3	Slc7a14
Casd1	Slc8a1
Cask	Slc8a2
Caskin2	Slc9a9
Casp2	Slco5a1
Casp8ap2	Slit2
Casp9	Smad1
Casz1	Smad2
Cat	Smad7
Catsper2	Smarca1
Catsper3	Smarca4
Catsperd	Smarca5
Cbfa2t2	Smarce1
Cbfa2t3	Smdt1
Cbfb	Smim14
Cblb	Smim18
Cbll1	Smpd3
Cbln1	Snap25
Cbwd1	Snap47
Cbx1	Snap91
Cbx2	Snapc3
Cbx3	Snca
Cbx5	Sncaip
Cbx6	Sncg
Cbx7	Snhg11
Cbx8	Snhg14
Cby1	Snrpn
Cc2d1b	Sntg1
Ccar1	Sobp
Ccbe1	Soga3
Ccbl2	Sorbs1
Ccdc101	Sox11
Ccdc104	Sox12
Ccdc106	Sox4
Ccdc107	Sox5
Ccdc113	Sp8
Ccdc115	Spg21
Ccdc12	Spire1
Ccdc120	Spire2
Ccdc122	Spns2
Ccdc124	Spock1
Ccdc126	Spock2
Ccdc129	Spock3
Ccdc13	Spsb4
Ccdc130	Sptan1
Ccdc135	Sptbn1
Ccdc136	Sptbn2
Ccdc137	Sqle
Ccdc141	Srcin1
Ccdc147	Srgap1
Ccdc149	Srrm3
Ccdc151	Srrm4
Ccdc166	Srrm4os
Ccdc169	Sst
Ccdc171	Sstr2
Ccdc172	St6gal1
Ccdc173	St6gal2
Ccdc174	St7
Ccdc177	St8sia2
Ccdc18	Stac2
Ccdc184	Stard3nl
Ccdc186	Stau2
Ccdc28a	Stk32a
Ccdc30	Stk32b
Ccdc33	Stk39
Ccdc47	Stmn1
Ccdc50	Stmn2
Ccdc59	Stmn3
Ccdc60	Stmn4
Ccdc63	Stoml1
Ccdc64	Strip1
Ccdc65	Strn3
Ccdc66	Stx12
Ccdc68	Stx1b
Ccdc71l	Stx7
Ccdc78	Stxbp1
Ccdc82	Stxbp5l
Ccdc83	Susd4
Ccdc85a	Susd6
Ccdc85c	Sv2a
Ccdc88a	Sv2c
Ccdc88c	Svop
Ccdc9	Syn1
Ccdc90b	Syn3
Ccdc91	Syne1
Ccdc92	Syngr3
Ccdc94	Synj1
Ccdc96	Synm
Ccl1	Synpr
Ccl11	Syt1
Ccl2	Syt11
Ccl24	Syt13
Ccl25	Syt14
Ccl26	Syt16
Ccl27a	Syt4
Ccl7	Syt5
Ccna1	Syt7
Ccna2	Tac1
Ccnc	Tacc2
Ccne1	Tagln3
Ccne2	Tanc2
Ccnf	Taok3
Ccng1	Tbcb
Ccng2	Tbcd
Ccnh	Tcaf1
Ccni	Tcf12
Ccnj	Tcf25
Ccnk	Tcf4
Ccnl1	Tcp11l1
Ccno	Tead2
Ccnt1	Tecr
Ccnt2	Tenm2
Ccny	Tenm3
Ccnyl1	Tenm4
Ccp110	Tes
Ccpg1	Tfap2d
Ccpg1os	Thra
Ccr10	Thsd7a
Ccrl2	Thsd7b
Ccsap	Tle1
Ccser1	Tle5
Ccser2	Tm2d2
Cct3	Tmeff1
Cct4	Tmem120b
Cct5	Tmem130
Cct6a	Tmem131l
Cct6b	Tmem132a
Cct7	Tmem132c
Cd109	Tmem132e
Cd164	Tmem145
Cd209a	Tmem147
Cd244	Tmem160
Cd247	Tmem163
Cd276	Tmem169
Cd300a	Tmem176b
Cd300c	Tmem178b
Cd300e	Tmem200a
Cd300lb	Tmem229a
Cd300ld	Tmem240
Cd300lf	Tmem246
Cd300lh	Tmem30a
Cd40	Tmem35a
Cd47	Tmem44
Cd82	Tmem50a
Cd83	Tmem63b
Cd9	Tmem9b
Cda	Tmod2
Cdan1	Tmsb10
Cdc14a	Tmsb4x
Cdc26	Tnik
Cdc27	Tnks
Cdc34	Tpgs2
Cdc37l1	Tpi1
Cdc40	Tppp3
Cdc42bpb	Traf4
Cdc42ep3	Tram1l1
Cdc42se1	Trappc3
Cdc42se2	Trappc4
Cdc5l	Trhde
Cdc7	Trim2
Cdc73	Trim35
Cdca2	Trim36
Cdca3	Trim46
Cdca4	Trim67
Cdca7l	Trim9
Cdcp2	Trio
Cdh10	Triobp
Cdh11	Tro
Cdh13	Trp53i11
Cdh15	Trpm3
Cdh17	Tsc22d1
Cdh2	Tshz1
Cdh22	Tsn
Cdh23	Tspan13
Cdh24	Tspan17
Cdh26	Tspan5
Cdh4	Tspan6
Cdh6	Tspan7
Cdh8	Tspan9
Cdhr3	Tspyl4
Cdip1	Ttbk1
Cdk1	Ttc28
Cdk11b	Ttc3
Cdk13	Ttc9b
Cdk14	Ttll1
Cdk16	Ttll7
Cdk17	Ttyh3
Cdk19	Tub
Cdk20	Tuba1a
Cdk2ap1	Tubb2a
Cdk2ap2	Tubb2b
Cdk4	Tubb3
Cdk5	Tubb4a
Cdk5rap2	Tubb5
Cdk5rap3	Tulp4
Cdk6	Tusc3
Cdkal1	Tvp23a
Cdkl2	Txndc17
Cdkl5	Txnrd3
Cdkn1b	Uba1
Cdkn1c	Ubash3b
Cdkn2aip	Ubb
Cdkn2c	Ubc
Cdkn2d	Ube2d1
Cdkn3	Ube2g1
Cdnf	Ube2i
Cdon	Ube2m
Cdr2	Ube2ql1
Cdr2l	Ubqln2
Cds1	Uchl1
Cds2	Uchl3
Cdt1	Ugcg
Cdyl	Unc13a
Cdyl2	Unc13b
Cebpd	Unc5c
Cebpe	Unc5d
Cebpg	Unc79
Cecr2	Usp22
Cecr5	Usp25
Cecr6	Usp29
Celf1	Usp3
Celf2	Usp33
Celf4	Vapb
Celf6	Vat1
Celsr1	Vav2
Celsr3	Vav3
Cenpb	Vbp1
Cenpc1	Vcan
Cenpf	Vdac1
Cenpj	Vdac3
Cenpm	Vezt
Cenpn	Vopp1
Cenpu	Vps28
Cenpw	Vps29
Cep104	Vps35
Cep120	Vps37d
Cep131	Vps8
Cep135	Vstm2l
Cep170b	Vwa5b2
Cep192	Washc2
Cep250	Wdfy3
Cep290	Wdr47
Cep350	Wdr6
Cep55	Wdr66
Cep57	Wdr7
Cep57l1	Wsb2
Cep63	Wwc1
Cep68	Xkr4
Cep70	Xkr6
Cep78	Xpr1
Cep83	Ywhab
Cep83os	Ywhae
Cep85	Ywhag
Cep85l	Ywhah
Cep95	Zbtb20
Cep97	Zbtb7c
Cept1	Zc2hc1a
Cerkl	Zc3h12c
Cers1	Zcchc18
Cers5	Zdhhc17
Cers6	Zdhhc9
Ces5a	Zeb1
Cetn3	Zfhx2
Cetn4	Zfhx3
Cfap20	Zfhx4
Cfdp1	Zfp266
Cfl1	Zfp292
Cfl2	Zfp407
Cggbp1	Zfp423
Cgrrf1	Zfp428
Chaf1b	Zfp521
Chat	Zfp532
Chchd3	Zfp57
Chchd4	Zfp618
Chchd5	Zfp804a
Chchd7	Zfp941
Chd1	Zmat4
Chd2	Zmiz1
Chd3	Zmiz2
Chd3os	Zmym2
Chd5	Zmym3
Chd6	Zmynd8
Chd7	Znrf1
Chd8	Zswim5
Chd9	Zwint
Chek1
Chek2
Chfr
Chgb
Chit1
Chka
Chkb
ChkbCpt1b
Chl1
Chmp4b
Chmp5
Chmp7
Chn1
Chn2
Chordc1
Chp1
Chpf
Chpt1
Chrac1
Chrdl1
Chrm3
Chrm4
Chrna3
Chrna5
Chrnb2
Chrnb4
Chst10
Chst12
Chst15
Chst2
Chst8
Chsy3
Chtf18
Chuk
Ciart
Cib1
Cic
Cilp
Cipc
Cirbp
Cisd1
Cisd2
Cistr-act
Cited2
Ckap2l
Ckb
Cks1b
Cks2
Clcc1
Clcn2
Clcn3
Clcn6
Cldn10
Cldn12
Cldn18
Cldn25
Clec11a
Clec16a
Clec18a
Clec2g
Clec2h
Clec2i
Clec2l
Clec4g
Clic4
Clint1
Clip1
Clip4
Clk2
Clk3
Clk4
Clmn
Clmp
Cln5
Cln8
Clnk
Clns1a
Clock
Clp1
Clpx
Clrn1
Clspn
Clstn1
Clstn2
Cltc
Clybl
Cmas
Cmc2
Cmklr1
Cml1
Cml2
Cmpk2
Cmtm6
Cmtm7
Cmtm8
Cmtr1
Cmtr2
Cnbd2
Cnbp
Cndp2
Cnfn
Cngb1
Cnih1
Cnih3
Cnih4
Cnksr2
Cnksr3
Cnn3
Cnnm1
Cnnm2
Cnnm3
Cnot1
Cnot11
Cnot2
Cnot3
Cnot4
Cnot6l
Cnot7
Cnot8
Cnppd1
Cnpy1
Cnpy3
Cnr1
Cnst
Cntfr
Cntln
Cntn1
Cntn3
Cntn4
Cntn5
Cntnap1
Cntnap2
Cntnap5a
Cntrl
Cntrob
Coa5
Coa6
Coa7
Cobll1
Coch
Cog3
Cog5
Col18a1
Col24a1
Col25a1
Col2a1
Col4a1
Col4a2
Col4a3bp
Col5a1
Col9a1
Colgalt2
Commd1
Commd10
Commd3
Commd6
Commd9
Comtd1
Copa
Copb2
Copg1
Copg2
Coprs
Cops3
Cops4
Cops5
Cops7b
Copz2
Coq10a
Coq10b
Coq2
Coq5
Coq7
Coro1b
Coro1c
Coro2b
Coro7
Cotl1
Cox10
Cox11
Cox14
Cox18
Cox20
Cox4i1
Cox5a
Cox6a1
Cox7a2
Cox7a2l
Cox7c
Cox8a
Cpa4
Cpd
Cpe
Cpeb2
Cpeb3
Cpeb4
Cplx1
Cplx2
Cpne4
Cpox
Cpsf2
Cpsf3
Cpsf3l
Cpsf4
Cptp
Cpvl
Cpz
Cramp1l
Crat
Crb2
Crb3
Creb1
Creb3l1
Creb3l2
Creb3l3
Creb3l4
Creb5
Crebl2
Crebzf
Creg2
Creld1
Creld2
Crem
Crh
Crhbp
Crhr2
Crim1
Crip1
Crip2
Cript
Crk
Crkl
Crlf2
Crlf3
Crmp1
Crnde
Crocc
Crot
Crtc1
Crtc2
Cry1
Cry2
Cryba1
Cryba4
Crybb1
Crybg3
Crygs
Cryl1
Cryz
Cryzl1
Cs
Csdc2
Csde1
Cse1l
Csgalnact2
Csmd2
Csnk1a1
Csnk1g2
Csnk1g3
Csnk2a2
Cspp1
Csrnp2
Csrnp3
Cst3
Cstad
Cstb
Cstf1
Cstf2t
Cstf3
Ctage5
Ctbp2
Ctbs
Ctc1
Ctdnep1
Ctdsp1
Ctdsp2
Ctgf
Ctif
Ctnna2
Ctnna3
Ctnnal1
Ctnnbip1
Ctnnd2
Ctns
Ctps
Ctsa
Ctsd
Ctsl
Cttnbp2
Cttnbp2nl
Ctxn1
Ctxn2
Cuedc1
Cul3
Cul4a
Cul5
Cul7
Cuta
Cux1
Cux2
Cxcl13
Cxcr4
Cxxc1
Cxxc5
Cyb561d1
Cyb5a
Cyb5d1
Cyb5d2
Cyb5r3
Cyc1
Cycs
Cyfip2
Cyhr1
Cyld
Cym
Cyp20a1
Cyp27b1
Cyp2r1
Cyp2u1
Cyp46a1
Cyp51
Cys1
Cysrt1
Cystm1
Cyth1
Cyth2
Cyth3
D030047H15Rik
D030056L22Rik
D10Bwg1379e
D10Jhu81e
D11Wsu47e
D130009I18Rik
D130020L05Rik
D130040H23Rik
D130043K22Rik
D16Ertd472e
D17Wsu104e
D19Bwg1357e
D1Ertd622e
D230025D16Rik
D2hgdh
D330050G23Rik
D3Ertd254e
D3Ertd751e
D430019H16Rik
D430036J16Rik
D430041D05Rik
D430042O09Rik
D5Ertd579e
D630010B17Rik
D630024D03Rik
D630045M09Rik
D6Wsu163e
D730048I06Rik
D730050B12Rik
D830031N03Rik
D930028M14Rik
Daam1
Dab1
Dab2ip
Dach1
Dact1
Dact3
Dad1
Daf2
Dag1
Dagla
Dak
Dalrd3
Dancr
Dap
Dapk1
Dapl1
Daxx
Dazl
Dbf4
Dbi
Dbil5
Dbnl
Dbp
Dcaf11
Dcaf13
Dcaf15
Dcaf4
Dcaf6
Dcaf7
Dcaf8
Dcbld2
Dcdc2c
Dck
Dclk1
Dclk2
Dclk3
Dcp1b
Dcp2
Dcpp1
Dcpp2
Dcpp3
Dcst1
Dcstamp
Dct
Dctn1
Dctn3
Dctn4
Dctn6
Dctpp1
Dcun1d2
Dcun1d3
Dcun1d4
[truncated: 6,266 more rows]
